# Supplementary material for: (2,9-Dimethyl-1,10-phenanthroline-κ2 N,N′)diiodidocadmium
Source: Acta Crystallogr Sect E Struct Rep Online. 2011 Nov 2;67(Pt 12):m1650. doi: 10.1107/S1600536811044667 (PMC3238587; doi:10.1107/S1600536811044667)
Supplement: Supplementary file 1 [file e-67-m1650-sup1.cif]

##############################################################################
#                                                                            #
# This CIF contains the data in a paper accepted for publication in          #
# Acta Crystallographica Section E. It conforms to the requirements of       #
# Notes for Authors for Acta Crystallographica Section E, and has been       #
# peer reviewed under the auspices of the IUCr Commission on Journals.       #
#                                                                            #
# Full details of the Crystallographic Information File format               #
# are given in the paper "The Crystallographic Information File (CIF):       #
# a New Standard Archive File for Crystallography" by S. R. Hall, F. H.      #
# Allen and I. D. Brown [Acta Cryst. (1991), A47, 655-685].                  #
#                                                                            #
# The current version of the core CIF dictionary is obtainable from          #
# ftp://ftp.iucr.org/pub/cif_core.dic.                                       #
#                                                                            #
# Software is freely available for graphical display of the structure(s)     #
# in this CIF. For information consult the CIF software page                 #
# http://www.iucr.org/resources/cif/software.                                #
#                                                                            #
# This file may be used for bona fide research purposes within the           #
# scientific community so long as proper attribution is given to the journal # 
# article from which it was obtained.                                        #
#                                                                            #
##############################################################################
data_I
_audit_creation_method     SHELXL-97
_chemical_name_systematic
;
(2,9-Dimethyl-1,10-phenanthroline-\k^2^<i>N</i>,<i>N</i>')diiodidocadmium
;
_chemical_name_common     ?
_chemical_formula_moiety     'C14 H12 Cd I2 N2'
_chemical_formula_sum     'C14 H12 Cd I2 N2'
_chemical_formula_iupac     '[Cd I2 (C14 H12 N2)]'
_chemical_formula_weight     574.46
_chemical_melting_point     ?
_symmetry_cell_setting     monoclinic
_symmetry_space_group_name_H-M     'C 2/c'
_symmetry_space_group_name_Hall     '-C 2yc'
loop_
    _symmetry_equiv_pos_as_xyz
    'x, y, z'
    '-x, y, -z+1/2'
    'x+1/2, y+1/2, z'
    '-x+1/2, y+1/2, -z+1/2'
    '-x, -y, -z'
    'x, -y, z-1/2'
    '-x+1/2, -y+1/2, -z'
    'x+1/2, -y+1/2, z-1/2'
_cell_length_a     15.690(3)
_cell_length_b     11.580(2)
_cell_length_c     9.836(5)
_cell_angle_alpha     90.00
_cell_angle_beta     114.65(4)
_cell_angle_gamma     90.00
_cell_volume     1624.3(9)
_cell_formula_units_Z     4
_cell_measurement_reflns_used     25
_cell_measurement_theta_min     9
_cell_measurement_theta_max     11
_cell_measurement_temperature     293(2)
_exptl_crystal_description     Prism
_exptl_crystal_colour     Colorless
_exptl_crystal_size_max     0.35
_exptl_crystal_size_mid     0.23
_exptl_crystal_size_min     0.19
_exptl_crystal_density_diffrn     2.349
_exptl_crystal_density_meas     ?
_exptl_crystal_density_method     'not measured'
_exptl_crystal_F_000     1056
_exptl_absorpt_coefficient_mu     2.720
_exptl_absorpt_correction_type     multi-scan
_exptl_absorpt_process_details     '(SORTAV; Blessing, 1995)'
_exptl_absorpt_correction_T_min     0.563
_exptl_absorpt_correction_T_max     0.605
_diffrn_ambient_temperature     293
_diffrn_radiation_type     AgK\a
_diffrn_radiation_wavelength     0.56087
_diffrn_radiation_source     'fine-focus sealed tube'
_diffrn_radiation_monochromator     graphite
_diffrn_measurement_device_type     'Enraf--Nonius CAD-4'
_diffrn_measurement_device     '\k-geometry diffractometer'
_diffrn_measurement_method     'non-profiled \w'
_diffrn_reflns_number     6126
_diffrn_reflns_av_R_equivalents     0.0197
_diffrn_reflns_av_sigmaI/netI     0.0335
_diffrn_reflns_theta_min     2.18
_diffrn_reflns_theta_max     27.96
_diffrn_reflns_theta_full     27.96
_diffrn_measured_fraction_theta_max     0.999
_diffrn_measured_fraction_theta_full     0.999
_diffrn_reflns_limit_h_min     -26
_diffrn_reflns_limit_h_max     25
_diffrn_reflns_limit_k_min     -2
_diffrn_reflns_limit_k_max     19
_diffrn_reflns_limit_l_min     -3
_diffrn_reflns_limit_l_max     16
_diffrn_standards_number     2
_diffrn_standards_interval_time     120
_diffrn_standards_decay_%     0
loop_
    _diffrn_standard_refln_index_h
    _diffrn_standard_refln_index_k
    _diffrn_standard_refln_index_l
    3 1 4
    3 -1 4
_refine_special_details
;
Refinement of <i>F</i>^2^ against ALL reflections. The weighted <i>R</i>-factor
<i>wR</i> and goodness of fit <i>S</i> are based on <i>F</i>^2^, conventional
<i>R</i>-factors <i>R</i> are based on <i>F</i>, with <i>F</i> set to zero for
negative <i>F</i>^2^. The threshold expression of <i>F</i>^2^ >
\s(<i>F</i>^2^) is used only for calculating <i>R</i>-factors(gt) <i>etc</i>.
and is not relevant to the choice of reflections for refinement.
<i>R</i>-factors based on <i>F</i>^2^ are statistically about twice as large
as those based on <i>F</i>, and <i>R</i>- factors based on ALL data will be
even larger.
;
_reflns_number_total     3986
_reflns_number_gt     2306
_reflns_threshold_expression     I>2\s(I)
_refine_ls_structure_factor_coef     Fsqd
_refine_ls_matrix_type     full
_refine_ls_R_factor_all     0.0950
_refine_ls_R_factor_gt     0.0472
_refine_ls_wR_factor_gt     0.1091
_refine_ls_wR_factor_ref     0.1268
_refine_ls_goodness_of_fit_ref     1.015
_refine_ls_restrained_S_all     1.015
_refine_ls_number_reflns     3986
_refine_ls_number_parameters     88
_refine_ls_number_restraints     0
_refine_ls_hydrogen_treatment     constr
_refine_ls_weighting_scheme     calc
_refine_ls_weighting_details
         'calc w=1/[\s^2^(Fo^2^)+(0.0560P)^2^+2.6748P] where P=(Fo^2^+2Fc^2^)/3'
_atom_sites_solution_hydrogens     geom
_atom_sites_solution_primary     direct
_atom_sites_solution_secondary     difmap
_refine_ls_shift/su_max     0.001
_refine_ls_shift/su_mean     0.000
_refine_diff_density_max     1.647
_refine_diff_density_min     -1.301
_refine_ls_extinction_method     none
_refine_ls_extinction_coef     ?
loop_
    _atom_type_symbol
    _atom_type_description
    _atom_type_scat_dispersion_real
    _atom_type_scat_dispersion_imag
    _atom_type_scat_source
    'C' 'C' 0.0015 0.0009
                         'International Tables Vol C Tables 4.2.6.8 and 6.1.1.4'
    'H' 'H' 0.0000 0.0000
                         'International Tables Vol C Tables 4.2.6.8 and 6.1.1.4'
    'Cd' 'Cd' -1.4396 0.7832
                         'International Tables Vol C Tables 4.2.6.8 and 6.1.1.4'
    'I' 'I' -0.8919 1.1868
                         'International Tables Vol C Tables 4.2.6.8 and 6.1.1.4'
    'N' 'N' 0.0030 0.0019
                         'International Tables Vol C Tables 4.2.6.8 and 6.1.1.4'
_computing_data_collection     'CAD-4 EXPRESS (Enraf--Nonius, 1994)'
_computing_cell_refinement     'CAD-4 EXPRESS (Enraf--Nonius, 1994)'
_computing_data_reduction     'XCAD4 (Harms & Wocadlo, 1995)'
_computing_structure_solution     'SIR92 (Altomare <i>et al.</i>, 1994)'
_computing_structure_refinement     'SHELXL97 (Sheldrick, 2008)'
_computing_molecular_graphics
     'ORTEPIII (Burnett & Johnson, 1996) and DIAMOND (Brandenburg & Putz, 2005)'
_computing_publication_material     'WinGX (Farrugia, 1999)'
loop_
    _atom_site_type_symbol
    _atom_site_label
    _atom_site_fract_x
    _atom_site_fract_y
    _atom_site_fract_z
    _atom_site_U_iso_or_equiv
    _atom_site_adp_type
    _atom_site_calc_flag
    _atom_site_refinement_flags
    _atom_site_occupancy
    _atom_site_symmetry_multiplicity
    _atom_site_disorder_assembly
    _atom_site_disorder_group
    Cd Cd1 0.5000 0.30673(3) 0.2500 0.04219(11) Uani d S 1 2 . .
    I I1 0.63145(2) 0.40526(3) 0.49576(4) 0.06297(13) Uani d . 1 1 . .
    N N1 0.4331(2) 0.1468(3) 0.3059(3) 0.0385(6) Uani d . 1 1 . .
    C C1 0.3676(3) 0.1493(4) 0.3594(4) 0.0456(8) Uani d . 1 1 . .
    C C2 0.3328(3) 0.0468(5) 0.3921(5) 0.0547(10) Uani d . 1 1 . .
    H H2 0.2873 0.0495 0.4293 0.066 Uiso calc R 1 1 . .
    C C3 0.3655(3) -0.0567(4) 0.3697(5) 0.0546(11) Uani d . 1 1 . .
    H H3 0.3436 -0.1246 0.3943 0.066 Uiso calc R 1 1 . .
    C C4 0.4325(3) -0.0616(3) 0.3093(4) 0.0470(9) Uani d . 1 1 . .
    C C5 0.4652(2) 0.0441(3) 0.2803(4) 0.0375(7) Uani d . 1 1 . .
    C C6 0.4684(4) -0.1672(4) 0.2796(5) 0.0571(11) Uani d . 1 1 . .
    H H6 0.4478 -0.2370 0.3017 0.069 Uiso calc R 1 1 . .
    C C7 0.3344(3) 0.2640(5) 0.3834(6) 0.0615(12) Uani d . 1 1 . .
    H H7A 0.3819 0.2997 0.4698 0.092 Uiso calc R 1 1 . .
    H H7B 0.2782 0.2548 0.3988 0.092 Uiso calc R 1 1 . .
    H H7C 0.3215 0.3116 0.2972 0.092 Uiso calc R 1 1 . .
loop_
    _atom_site_aniso_label
    _atom_site_aniso_U_11
    _atom_site_aniso_U_22
    _atom_site_aniso_U_33
    _atom_site_aniso_U_12
    _atom_site_aniso_U_13
    _atom_site_aniso_U_23
    Cd1 0.0423(2) 0.03666(19) 0.0490(2) 0.000 0.02046(17) 0.000
    I1 0.0659(2) 0.0604(2) 0.0597(2) -0.02133(15) 0.02329(16) -0.01232(14)
    N1 0.0341(13) 0.0426(16) 0.0372(15) -0.0004(11) 0.0133(11) 0.0038(12)
    C1 0.0387(16) 0.057(2) 0.0416(19) -0.0006(16) 0.0175(15) 0.0072(17)
    C2 0.0426(19) 0.073(3) 0.045(2) -0.010(2) 0.0150(17) 0.011(2)
    C3 0.054(2) 0.058(2) 0.041(2) -0.0205(19) 0.0087(17) 0.0072(18)
    C4 0.053(2) 0.0424(19) 0.0335(17) -0.0112(16) 0.0067(16) 0.0012(15)
    C5 0.0385(15) 0.0361(16) 0.0292(15) -0.0038(13) 0.0053(12) 0.0004(13)
    C6 0.081(3) 0.0360(18) 0.044(2) -0.0105(19) 0.016(2) 0.0021(16)
    C7 0.059(2) 0.070(3) 0.068(3) 0.015(2) 0.039(2) 0.009(2)
_geom_special_details
;
All e.s.d.'s (except the e.s.d. in the dihedral angle between two l.s. planes)
are estimated using the full covariance matrix. The cell e.s.d.'s are taken
into account individually in the estimation of e.s.d.'s in distances, angles
and torsion angles; correlations between e.s.d.'s in cell parameters are only
used when they are defined by crystal symmetry. An approximate (isotropic)
treatment of cell e.s.d.'s is used for estimating e.s.d.'s involving l.s.
planes.
;
loop_
    _geom_bond_atom_site_label_1
    _geom_bond_atom_site_label_2
    _geom_bond_site_symmetry_2
    _geom_bond_distance
    _geom_bond_publ_flag
    Cd1 N1 2_655 2.305(3) ?
    Cd1 N1 . 2.305(3) ?
    Cd1 I1 . 2.6907(14) ?
    Cd1 I1 2_655 2.6907(14) ?
    N1 C1 . 1.337(5) ?
    N1 C5 . 1.355(5) ?
    C1 C2 . 1.399(6) ?
    C1 C7 . 1.481(6) ?
    C2 C3 . 1.357(7) ?
    C2 H2 . 0.9300 ?
    C3 C4 . 1.407(7) ?
    C3 H3 . 0.9300 ?
    C4 C5 . 1.401(5) ?
    C4 C6 . 1.427(6) ?
    C5 C5 2_655 1.447(8) ?
    C6 C6 2_655 1.343(11) ?
    C6 H6 . 0.9300 ?
    C7 H7A . 0.9600 ?
    C7 H7B . 0.9600 ?
    C7 H7C . 0.9600 ?
loop_
    _geom_angle_atom_site_label_1
    _geom_angle_atom_site_label_2
    _geom_angle_atom_site_label_3
    _geom_angle_site_symmetry_1
    _geom_angle_site_symmetry_3
    _geom_angle
    _geom_angle_publ_flag
    N1 Cd1 N1 2_655 . 73.05(16) ?
    N1 Cd1 I1 2_655 . 107.48(8) ?
    N1 Cd1 I1 . . 112.40(8) ?
    N1 Cd1 I1 2_655 2_655 112.40(8) ?
    N1 Cd1 I1 . 2_655 107.48(8) ?
    I1 Cd1 I1 . 2_655 129.82(4) ?
    C1 N1 C5 . . 119.9(3) ?
    C1 N1 Cd1 . . 125.3(3) ?
    C5 N1 Cd1 . . 114.9(2) ?
    N1 C1 C2 . . 120.6(4) ?
    N1 C1 C7 . . 117.5(4) ?
    C2 C1 C7 . . 121.8(4) ?
    C3 C2 C1 . . 120.1(4) ?
    C3 C2 H2 . . 119.9 ?
    C1 C2 H2 . . 119.9 ?
    C2 C3 C4 . . 120.2(4) ?
    C2 C3 H3 . . 119.9 ?
    C4 C3 H3 . . 119.9 ?
    C5 C4 C3 . . 116.9(4) ?
    C5 C4 C6 . . 119.8(4) ?
    C3 C4 C6 . . 123.3(4) ?
    N1 C5 C4 . . 122.2(4) ?
    N1 C5 C5 . 2_655 118.6(2) ?
    C4 C5 C5 . 2_655 119.2(2) ?
    C6 C6 C4 2_655 . 121.0(3) ?
    C6 C6 H6 2_655 . 119.5 ?
    C4 C6 H6 . . 119.5 ?
    C1 C7 H7A . . 109.5 ?
    C1 C7 H7B . . 109.5 ?
    H7A C7 H7B . . 109.5 ?
    C1 C7 H7C . . 109.5 ?
    H7A C7 H7C . . 109.5 ?
    H7B C7 H7C . . 109.5 ?
loop_
    _geom_torsion_atom_site_label_1
    _geom_torsion_atom_site_label_2
    _geom_torsion_atom_site_label_3
    _geom_torsion_atom_site_label_4
    _geom_torsion_site_symmetry_1
    _geom_torsion_site_symmetry_2
    _geom_torsion_site_symmetry_3
    _geom_torsion_site_symmetry_4
    _geom_torsion
    _geom_torsion_publ_flag
    N1 Cd1 N1 C1 2_655 . . . -179.5(4) ?
    I1 Cd1 N1 C1 . . . . 78.1(3) ?
    I1 Cd1 N1 C1 2_655 . . . -70.8(3) ?
    N1 Cd1 N1 C5 2_655 . . . 0.37(17) ?
    I1 Cd1 N1 C5 . . . . -102.0(2) ?
    I1 Cd1 N1 C5 2_655 . . . 109.1(2) ?
    C5 N1 C1 C2 . . . . 1.3(6) ?
    Cd1 N1 C1 C2 . . . . -178.8(3) ?
    C5 N1 C1 C7 . . . . -179.3(4) ?
    Cd1 N1 C1 C7 . . . . 0.6(5) ?
    N1 C1 C2 C3 . . . . 0.0(6) ?
    C7 C1 C2 C3 . . . . -179.5(5) ?
    C1 C2 C3 C4 . . . . -1.9(6) ?
    C2 C3 C4 C5 . . . . 2.4(6) ?
    C2 C3 C4 C6 . . . . -178.6(4) ?
    C1 N1 C5 C4 . . . . -0.6(5) ?
    Cd1 N1 C5 C4 . . . . 179.5(3) ?
    C1 N1 C5 C5 . . . 2_655 178.9(4) ?
    Cd1 N1 C5 C5 . . . 2_655 -1.0(5) ?
    C3 C4 C5 N1 . . . . -1.2(5) ?
    C6 C4 C5 N1 . . . . 179.8(4) ?
    C3 C4 C5 C5 . . . 2_655 179.3(4) ?
    C6 C4 C5 C5 . . . 2_655 0.3(6) ?
    C5 C4 C6 C6 . . . 2_655 -1.8(8) ?
    C3 C4 C6 C6 . . . 2_655 179.3(5) ?
data_global
_journal_date_recd_electronic     2011-10-05
_journal_date_accepted     2011-10-25
_journal_name_full     'Acta Crystallographica, Section E'
_journal_year     2011
_journal_volume     67
_journal_issue     12
_journal_page_first     m1650
_journal_page_last     m1650
_journal_paper_category     QM
_journal_coeditor_code     PK2353
_publ_contact_author_name     'Pr.  Mohamed Rzaigui'
_publ_contact_author_address
;
Laboratoire de Chimie des Mat\'eriaux
Facult\'e des Sciences de Bizerte
7021 Zarzouna Bizerte
Tunisia
;
_publ_contact_author_email     mohamedrzaigui@yahoo.fr
_publ_contact_author_fax     '216 72 590 566'
_publ_contact_author_phone     '216 72 591 906'
_publ_section_title
;
(2,9-Dimethyl-1,10-phenanthroline-\k^2^<i>N</i>,<i>N</i>')diiodidocadmium
;
loop_
    _publ_author_name
    _publ_author_footnote
    _publ_author_address
    'Ismail Warad'
;
<b>Current address: [OK?]</b> Department of Chemistry
AN-Najah National University
PO Box 7, Nablus
Palestine Territories
;
;
Department of Chemistry
King Saud University
PO Box 2455
Riyadh 11451
Saudi Arabia
;
    'Ahmed Boshaala' .
;
Department of Chemistry
King Saud University
PO Box 2455
Riyadh 11451
Saudi Arabia
;
    'Saud I. Al-Resayes' .
;
Department of Chemistry
King Saud University
PO Box 2455
Riyadh 11451
Saudi Arabia
;
    'Salem S. Al-Deyab ' .
;
Petrochemical Research Chair,
College of Science, King Saud
University
Riyadh
Saudi Arabia
;
    'Mohamed Rzaigui' .
;
Laboratoire de Chimie des Mat\'eriaux
Facult\'e des Sciences de Bizerte
7021 Zarzouna Bizerte
Tunisia
;
