# Supplementary material for: (2,9-Dimethyl-1,10-phenanthroline-κ2 N,N′)diiodidocadmium
Source: Acta Crystallogr Sect E Struct Rep Online. 2011 Nov 2;67(Pt 12):m1650. doi: 10.1107/S1600536811044667 (PMC3238587; doi:10.1107/S1600536811044667)
Supplement: Supplementary file 2 [file e-67-m1650-Isup2.hkl]

#
# h,k,l, Fc-squared, Fo-squared, sigma(Fo-squared) and status flag
#
data_I
_shelx_title ' cad4 in C 2/c'
_shelx_refln_list_code          4
_shelx_F_calc_maximum      523.56
_exptl_crystal_F_000      1056.00
_reflns_d_resolution_high  0.5981
 
loop_
 _symmetry_equiv_pos_as_xyz
 'x, y, z'
 '-x, y, -z+1/2'
 'x+1/2, y+1/2, z'
 '-x+1/2, y+1/2, -z+1/2'
 '-x, -y, -z'
 'x, -y, z-1/2'
 '-x+1/2, -y+1/2, -z'
 'x+1/2, -y+1/2, z-1/2'
 
_cell_length_a    15.6900
_cell_length_b    11.5805
_cell_length_c     9.8356
_cell_angle_alpha  90.000
_cell_angle_beta  114.650
_cell_angle_gamma  90.000
 
_shelx_F_squared_multiplier     1.000
 
loop_
 _refln_index_h
 _refln_index_k
 _refln_index_l
 _refln_F_squared_calc
 _refln_F_squared_meas
 _refln_F_squared_sigma
 _refln_observed_status
   2   0   0    48761.08    51735.68    664.92 o
   4   0   0    55498.72    59449.77    685.90 o
   6   0   0    49010.66    48810.52    167.03 o
   8   0   0    66885.22    67171.52    358.68 o
  10   0   0      527.52      512.52     24.97 o
  12   0   0      959.41     1055.03     34.69 o
  14   0   0     6690.90     6634.86     84.50 o
  16   0   0     4255.07     4011.96    157.89 o
  18   0   0       20.97       43.73     38.00 o
  20   0   0        4.59        8.12     46.76 o
  22   0   0      176.55      261.10     66.02 o
   3   1   0    22843.24    24095.52    150.43 o
   5   1   0     6106.84     7160.31    100.96 o
   7   1   0    38673.81    38937.51    240.15 o
   9   1   0    14538.07    15891.94     78.87 o
  11   1   0     2185.99     2007.20     28.82 o
  13   1   0       14.33       49.67     23.92 o
  15   1   0     2354.11     2229.41     48.59 o
  17   1   0      140.66      145.76     34.85 o
  19   1   0       14.39       76.01     34.83 o
  21   1   0       56.98      146.51     29.79 o
  23   1   0       40.47      -49.14     49.14 o
   0   2   0     1234.90     1413.19     14.86 o
   2   2   0    11923.30    11920.80     94.49 o
   4   2   0    51744.26    54025.95    280.14 o
   6   2   0     7320.31     8075.38     67.70 o
   8   2   0       23.29       80.88     14.68 o
  10   2   0     5100.92     5043.01     40.59 o
  12   2   0     6749.66     6720.44     51.41 o
  14   2   0      725.60      712.40     27.20 o
  16   2   0      101.19      128.81     25.23 o
  18   2   0      406.14      396.21     29.96 o
  20   2   0      276.74      244.21     31.61 o
  22   2   0       32.74       43.29     32.98 o
   1   3   0    24013.27    23042.82     91.09 o
   3   3   0      975.33     1154.57     18.83 o
   5   3   0    13890.15    14656.33     94.49 o
   7   3   0    22569.57    22636.10    589.62 o
   9   3   0     3804.72     3932.76     98.77 o
  11   3   0     1192.45     1146.90     36.97 o
  13   3   0     2483.40     2519.41     52.60 o
  15   3   0      780.15      753.14     87.07 o
  17   3   0      113.35      105.28     41.42 o
  19   3   0      182.70      161.20    100.75 o
  21   3   0      170.53      210.16     44.89 o
  23   3   0       65.98       89.91     62.28 o
   0   4   0    41960.56    39381.23    192.16 o
   2   4   0       80.55       42.90     11.95 o
   4   4   0    41132.66    40128.47    187.49 o
   6   4   0       53.18       86.03     15.34 o
   8   4   0     8859.44     8874.96     77.07 o
  10   4   0     3579.47     3353.11     58.86 o
  12   4   0     3980.18     4019.83     62.50 o
  14   4   0     1225.84     1341.11     44.88 o
  16   4   0      499.40      517.53     39.95 o
  18   4   0      336.81      361.23     45.00 o
  20   4   0       50.85       74.37     61.22 o
  22   4   0       13.41       71.44     80.03 o
   1   5   0     1770.87     1668.96     25.11 o
   3   5   0    77344.12    70764.14    549.51 o
   5   5   0    38952.16    38321.28    376.22 o
   7   5   0     3845.96     3583.52     36.42 o
   9   5   0      329.11      332.28     24.65 o
  11   5   0    19188.65    18227.21    396.68 o
  13   5   0     2993.43     2868.36     79.64 o
  15   5   0       51.06       42.56     44.97 o
  17   5   0      552.17      587.86     45.24 o
  19   5   0      896.81      927.83     55.97 o
  21   5   0       64.36      -21.98     61.58 o
  23   5   0        3.37       -3.46     59.43 o
   0   6   0    17701.35    16400.09    157.04 o
   2   6   0     8833.25     8754.53     79.77 o
   4   6   0    55012.71    51669.86    210.45 o
   6   6   0      260.32      308.51     23.08 o
   8   6   0     4966.97     4711.03     75.10 o
  10   6   0     2666.72     2502.01    114.69 o
  12   6   0     5824.81     5398.70     98.45 o
  14   6   0       29.19       82.69     28.41 o
  16   6   0      133.99      145.36     36.36 o
  18   6   0      193.26      223.26     60.70 o
  20   6   0      207.51      153.69     45.40 o
  22   6   0        0.01        0.04     61.94 o
   1   7   0    18607.33    18164.73     98.49 o
   3   7   0       62.79      101.73     15.74 o
   5   7   0      285.29      282.33     22.64 o
   7   7   0     7520.39     7297.12    144.74 o
   9   7   0     5619.25     5310.39     66.54 o
  11   7   0       10.10      -12.31     40.50 o
  13   7   0        0.21      -23.28     41.23 o
  15   7   0     1107.47     1118.84     50.03 o
  17   7   0      475.50      478.57     70.23 o
  19   7   0        0.47       78.08     69.25 o
  21   7   0        0.24      -59.63     59.63 o
   0   8   0     9336.57     9448.40    102.85 o
   2   8   0    11012.72    10632.11     80.16 o
   4   8   0     5977.94     5741.87     60.54 o
   6   8   0     1327.39     1316.68     37.10 o
   8   8   0     3368.71     3243.11    131.52 o
  10   8   0     4202.61     4054.87     65.38 o
  12   8   0      380.42      341.55     34.37 o
  14   8   0       44.38      -20.64     46.19 o
  16   8   0      609.58      739.38     47.61 o
  18   8   0      362.52      395.12     46.17 o
  20   8   0       14.90       82.07     47.23 o
   1   9   0     7385.94     6985.33    169.53 o
   3   9   0     4772.93     4438.36    126.66 o
   5   9   0      491.53      504.38     29.11 o
   7   9   0     3092.72     3049.38     55.33 o
   9   9   0      353.59      352.16     33.01 o
  11   9   0     2247.76     2295.95     56.24 o
  13   9   0       72.22       73.37     37.66 o
  15   9   0      282.75      359.32     43.28 o
  17   9   0       85.18       82.83     46.44 o
  19   9   0       96.40      109.11     50.77 o
  21   9   0        3.67      -47.94     63.37 o
   0  10   0     9906.87     9995.80    124.68 o
   2  10   0      828.68      750.68     34.50 o
   4  10   0      527.82      507.50     30.58 o
   6  10   0     4497.72     4356.57    106.21 o
   8  10   0     9986.21     9758.55    145.33 o
  10  10   0      343.49      266.25     51.03 o
  12  10   0        2.58       35.37     36.93 o
  14  10   0     1154.95     1289.31     55.87 o
  16  10   0      533.07      520.94     49.67 o
  18  10   0        2.73      -37.76     59.47 o
  20  10   0       41.46       39.66     62.30 o
   1  11   0    10403.13     9755.09    108.44 o
   3  11   0      472.47      470.07     72.86 o
   5  11   0      173.48      237.75     29.73 o
   7  11   0     4716.64     4737.74     79.64 o
   9  11   0     1530.41     1484.81     91.34 o
  11  11   0      319.98      348.43     38.13 o
  13  11   0       18.73       48.13     40.21 o
  15  11   0      931.27     1016.26     58.53 o
  17  11   0      120.23      143.66     42.03 o
  19  11   0       21.75       21.50     61.10 o
   0  12   0      367.33      399.31     46.69 o
   2  12   0      185.28      198.87     32.13 o
   4  12   0     2514.31     2440.71     75.43 o
   6  12   0      435.03      436.07     38.54 o
   8  12   0      296.69      279.85     36.23 o
  10  12   0       15.32      116.81     31.85 o
  12  12   0      836.29      864.70     51.34 o
  14  12   0       64.38       44.14     88.06 o
  16  12   0       85.23      113.81     84.70 o
  18  12   0        4.22       17.85     48.80 o
   1  13   0     1005.08     1139.58     45.57 o
   3  13   0     1125.83     1019.57     75.03 o
   5  13   0     1323.42     1019.95     49.61 o
   7  13   0      629.85      651.55     43.51 o
   9  13   0       66.26       41.85     41.96 o
  11  13   0      203.40      202.69     40.50 o
  13  13   0      729.16      797.36     55.87 o
  15  13   0      287.93      393.25     48.76 o
  17  13   0       13.83       91.75     78.85 o
   0  14   0      466.55      625.00     58.92 o
   2  14   0        6.15       74.56     38.35 o
   4  14   0        0.36      -48.50     49.03 o
   6  14   0      700.33      740.15     47.18 o
   8  14   0      214.66      267.47     40.46 o
  10  14   0       60.62      211.45     53.00 o
  12  14   0        4.83      -22.58     56.17 o
  14  14   0       71.98      169.03    108.64 o
  16  14   0        9.42      -30.11     68.72 o
   1  15   0       32.19      -28.05     50.44 o
   3  15   0     1634.87     1854.89     64.16 o
   5  15   0      806.55      788.07     53.19 o
   7  15   0        0.13       55.99     42.89 o
   9  15   0      140.76      160.41     42.73 o
  11  15   0      513.40      453.38     54.86 o
  13  15   0       23.16       22.73     62.90 o
  15  15   0       20.13       44.66     53.54 o
   0  16   0        8.69       80.89     51.69 o
   2  16   0      229.06      322.73     83.58 o
   4  16   0      886.15     1209.98    170.85 o
   6  16   0       86.56       90.82     44.19 o
   8  16   0        3.55       61.55     42.74 o
  10  16   0      211.49      144.25     57.59 o
  12  16   0      299.41      408.78     82.86 o
   1  17   0      126.42      114.32     50.16 o
   3  17   0        2.74       -0.35     57.56 o
   5  17   0       14.55      -58.08     58.08 o
   7  17   0       69.21      117.56     53.79 o
   9  17   0       89.25       71.78     94.24 o
  11  17   0        7.07      -66.51     66.51 o
   0  18   0      126.80       40.25     95.62 o
   2  18   0      122.01       10.23     67.27 o
   4  18   0       57.57      131.88     88.71 o
   6  18   0       39.17      133.90     97.92 o
   8  18   0      146.19      142.33     47.82 o
   1  19   0       40.47       67.00     68.06 o
   3  19   0       47.16      143.74     52.86 o
 -23   1   1      102.48      126.51     35.37 o
 -21   1   1       21.13       -8.24     38.37 o
 -19   1   1      180.63      137.80     35.03 o
 -17   1   1     2467.64     2460.25     44.08 o
 -15   1   1     1551.88     1505.59     33.25 o
 -13   1   1       78.46       70.18     17.28 o
 -11   1   1     8976.97     9124.34     82.96 o
  -9   1   1    28058.91    27943.36    145.35 o
  -7   1   1     2086.73     1981.56     20.39 o
  -5   1   1       87.79      208.08      8.75 o
  -3   1   1    40240.04    43381.52    606.51 o
  -1   1   1    87738.77    77587.30    533.28 o
   1   1   1     6619.48     7580.22    120.81 o
   3   1   1      261.65      302.15      8.60 o
   5   1   1    46440.43    46616.71    154.49 o
   7   1   1    23137.22    24819.28    218.81 o
   9   1   1      209.75      193.99     14.48 o
  11   1   1     1085.39      964.05     23.97 o
  13   1   1     6972.61     6669.00     59.92 o
  15   1   1     1141.52     1113.99     31.96 o
  17   1   1       73.08       48.49     28.83 o
  19   1   1      244.22      228.48     30.65 o
  21   1   1      134.61      128.44     37.86 o
  23   1   1       22.49       13.14     43.11 o
 -24   2   1       74.10      100.96     39.85 o
 -22   2   1        6.07        4.97     40.20 o
 -20   2   1        5.04      -36.04     38.20 o
 -18   2   1     1143.78     1111.61     35.52 o
 -16   2   1     1967.34     1970.47     37.78 o
 -14   2   1      644.20      626.94     25.34 o
 -12   2   1      151.93      155.69     17.14 o
 -10   2   1    31311.29    30772.45    432.72 o
  -8   2   1    21289.83    20731.79    175.49 o
  -6   2   1    17403.90    17974.90    130.36 o
  -4   2   1     2631.54     3276.72     45.41 o
  -2   2   1   205193.11   158247.67   1802.74 o
   0   2   1    10425.65    10999.39    142.53 o
   2   2   1    46709.67    46483.84    439.74 o
   4   2   1    21011.37    20408.20    141.03 o
   6   2   1    77177.58    78061.84    467.91 o
   8   2   1      139.87      236.47     17.72 o
  10   2   1     2463.54     2627.96     31.97 o
  12   2   1     5019.93     4809.36     73.30 o
  14   2   1     3835.50     3814.57     49.04 o
  16   2   1       23.85       48.80     29.29 o
  18   2   1        7.08       68.12     31.93 o
  20   2   1      298.27      397.84     34.50 o
  22   2   1       93.72      143.92     34.19 o
 -23   3   1        7.02       48.49     67.34 o
 -21   3   1      288.34      280.30     59.32 o
 -19   3   1       82.78      150.50     54.71 o
 -17   3   1      316.87      404.02     84.77 o
 -15   3   1     1079.17     1042.99     42.59 o
 -13   3   1    12052.46    11818.32    154.28 o
 -11   3   1        1.24       -0.07     33.87 o
  -9   3   1    10977.57    10744.31    201.10 o
  -7   3   1    25123.99    25427.31    137.49 o
  -5   3   1    77982.20    74115.93   1491.15 o
  -3   3   1    24513.23    24874.92    104.00 o
  -1   3   1    36207.50    35446.03    533.07 o
   1   3   1    97312.13    87877.38   1022.73 o
   3   3   1    50188.14    51047.38   1520.42 o
   5   3   1    23339.25    22230.62    639.21 o
   7   3   1     2711.19     2966.19     44.72 o
   9   3   1    23953.00    23093.51    311.51 o
  11   3   1     3968.16     3961.65     58.82 o
  13   3   1     1274.35     1194.61     43.75 o
  15   3   1      113.93      122.96     33.62 o
  17   3   1     1348.24     1356.75     57.80 o
  19   3   1       72.69       68.30     39.06 o
  21   3   1        5.99       11.75     61.95 o
 -22   4   1      262.62      334.63     75.36 o
 -20   4   1      342.44      254.11     47.70 o
 -18   4   1       91.51      107.85     48.47 o
 -16   4   1      141.61      176.09    109.89 o
 -14   4   1     2690.81     2657.51    104.23 o
 -12   4   1     3941.16     3819.91    131.52 o
 -10   4   1       49.50       76.38     21.67 o
  -8   4   1     3029.35     3233.25     42.19 o
  -6   4   1    79223.72    76698.66    235.75 o
  -4   4   1    47780.18    46902.81    351.89 o
  -2   4   1     2179.06     2326.72     60.96 o
   0   4   1    17455.98    16898.03    254.96 o
   2   4   1    99873.84    90848.68    472.17 o
   4   4   1    17000.30    17306.98    402.53 o
   6   4   1      148.32      200.42     15.45 o
   8   4   1     9064.15     8546.79     70.58 o
  10   4   1    16179.27    15483.97    217.54 o
  12   4   1     1662.30     1670.43    109.56 o
  14   4   1      122.29       97.00     30.50 o
  16   4   1      112.06      148.14     41.63 o
  18   4   1      661.77      673.44     50.86 o
  20   4   1      104.04       42.40     60.92 o
  22   4   1        8.66      -36.24     64.18 o
 -23   5   1        0.82       46.42     48.55 o
 -21   5   1       23.17      -24.96     96.67 o
 -19   5   1       38.74       51.05     55.19 o
 -17   5   1        8.69       18.11     45.48 o
 -15   5   1     2396.60     2292.83     57.87 o
 -13   5   1     2135.66     1997.74    174.93 o
 -11   5   1      638.13      663.31     31.62 o
  -9   5   1       21.11       83.94     33.41 o
  -7   5   1     3652.87     3814.58     47.59 o
  -5   5   1      527.04      646.30     22.18 o
  -3   5   1     2812.27     3462.97     36.04 o
  -1   5   1      150.58      135.21     18.35 o
   1   5   1     2894.08     3129.97     35.12 o
   3   5   1     5850.18     6086.79    204.19 o
   5   5   1     1068.58     1191.47     24.47 o
   7   5   1     3343.47     3427.43     45.80 o
   9   5   1      600.08      553.39     61.22 o
  11   5   1     1051.30      999.88     38.13 o
  13   5   1        2.48      -10.58     37.81 o
  15   5   1      193.57      197.57     35.94 o
  17   5   1      366.85      258.96     49.19 o
  19   5   1       33.75       64.73     45.16 o
  21   5   1        0.20       47.11     40.98 o
 -22   6   1       21.79       24.95     60.86 o
 -20   6   1      345.79      290.92     49.66 o
 -18   6   1      162.50      161.17     71.22 o
 -16   6   1       60.68       32.27     32.92 o
 -14   6   1     3458.82     3203.14     64.96 o
 -12   6   1     7234.50     6719.73     80.26 o
 -10   6   1      232.92      292.49     25.75 o
  -8   6   1      402.47      432.35     25.76 o
  -6   6   1    16860.98    15070.07    198.51 o
  -4   6   1     6552.79     5809.59     64.18 o
  -2   6   1       78.90       37.41     14.55 o
   0   6   1    14117.47    13962.50     90.53 o
   2   6   1    36035.57    33763.85    134.76 o
   4   6   1      846.31      847.16     22.81 o
   6   6   1      187.74      206.21     20.59 o
   8   6   1     8495.51     8149.05     80.56 o
  10   6   1     4410.28     4325.45     64.07 o
  12   6   1        1.49       49.66     58.53 o
  14   6   1      769.29      717.88     55.50 o
  16   6   1     2116.23     2140.38     66.71 o
  18   6   1      191.91      251.25     48.66 o
  20   6   1        0.26       42.04     55.42 o
 -21   7   1      212.49      280.02     51.10 o
 -19   7   1      238.07      265.88     44.03 o
 -17   7   1       16.75       48.25     34.90 o
 -15   7   1      240.65      166.73     35.12 o
 -13   7   1     5197.58     5052.01    102.26 o
 -11   7   1      760.28      752.60     54.71 o
  -9   7   1     1619.29     1482.14     63.39 o
  -7   7   1     8698.15     8271.13     72.58 o
  -5   7   1    34416.81    30904.71    178.65 o
  -3   7   1       45.18       14.11     20.80 o
  -1   7   1     1690.45     1452.36     26.73 o
   1   7   1    34851.64    32546.88    141.46 o
   3   7   1    22526.15    21230.50    119.75 o
   5   7   1     1927.71     1885.00     36.97 o
   7   7   1      255.85      263.31     25.48 o
   9   7   1    12713.55    12571.18    103.71 o
  11   7   1     1349.60     1256.06     43.34 o
  13   7   1      340.62      324.92     36.79 o
  15   7   1      242.96      265.93    142.90 o
  17   7   1      730.97      746.19     68.52 o
  19   7   1       35.90      -60.72     60.72 o
  21   7   1        0.12       -2.75     59.75 o
 -22   8   1        5.17       68.33     54.91 o
 -20   8   1       64.10      108.40     44.30 o
 -18   8   1      287.38      283.38     43.20 o
 -16   8   1      636.77      751.98     45.61 o
 -14   8   1      541.67      542.91     39.01 o
 -12   8   1      176.05      213.14     31.94 o
 -10   8   1     5909.73     5918.77     74.63 o
  -8   8   1     1416.23     1367.37     78.52 o
  -6   8   1     8868.86     8285.05     85.49 o
  -4   8   1       92.98       57.55     23.79 o
  -2   8   1    24915.56    23345.48    356.03 o
   0   8   1     2789.81     2566.25     41.57 o
   2   8   1    10016.77     9397.97    101.73 o
   4   8   1      638.11      702.11     28.55 o
   6   8   1    14285.70    13269.21    305.46 o
   8   8   1       98.05      116.80     28.37 o
  10   8   1     3368.44     3208.43     61.30 o
  12   8   1      625.92      727.33     39.94 o
  14   8   1     1262.51     1129.93     53.68 o
  16   8   1       35.66        5.85     54.61 o
  18   8   1       27.94      -13.59     58.60 o
  20   8   1       46.94       39.49     64.31 o
 -21   9   1       15.08       71.47     50.34 o
 -19   9   1      397.18      326.78     47.87 o
 -17   9   1      857.69      883.82     55.01 o
 -15   9   1       29.59       28.59     58.66 o
 -13   9   1        1.89      -43.24     44.87 o
 -11   9   1     4421.03     4276.58     70.72 o
  -9   9   1    10517.58    10193.16    101.01 o
  -7   9   1      204.41      209.12     26.54 o
  -5   9   1        5.66       41.85     25.61 o
  -3   9   1    18034.47    17007.82    172.49 o
  -1   9   1    16494.68    15906.35    110.84 o
   1   9   1      816.57      833.24     32.08 o
   3   9   1       80.63       75.09     23.87 o
   5   9   1    13335.15    12711.30     99.60 o
   7   9   1     8961.79     8431.16     87.14 o
   9   9   1       40.09       27.21     40.41 o
  11   9   1      111.85      130.69     32.88 o
  13   9   1     2243.29     2247.14    142.97 o
  15   9   1      806.18      866.32     70.69 o
  17   9   1        1.13      -35.65     54.98 o
  19   9   1       17.83       38.04     65.89 o
 -20  10   1       16.90        5.26     58.59 o
 -18  10   1      153.13      251.10     44.40 o
 -16  10   1        3.85       80.33     41.85 o
 -14  10   1       34.33      -46.30    102.72 o
 -12  10   1      324.19      282.55     37.66 o
 -10  10   1     1126.42     1064.97     44.91 o
  -8  10   1       15.83       70.48     30.45 o
  -6  10   1      157.81       83.44     43.80 o
  -4  10   1      891.59      778.95     76.55 o
  -2  10   1     4706.85     4439.42     64.91 o
   0  10   1     2168.56     1997.16     44.76 o
   2  10   1       77.20       94.13     47.81 o
   4  10   1      253.45      284.25     32.55 o
   6  10   1     2047.86     1797.62     48.78 o
   8  10   1      916.81      922.79     46.56 o
  10  10   1      107.68       98.43     60.63 o
  12  10   1       37.02       59.74     40.02 o
  14  10   1      383.96      339.67     67.21 o
  16  10   1      151.80      176.50     88.32 o
  18  10   1       12.03      -73.30     73.46 o
 -19  11   1        0.04      -70.30     70.30 o
 -17  11   1      145.90      180.33     44.69 o
 -15  11   1      508.42      572.80     46.49 o
 -13  11   1       11.44       23.08     47.13 o
 -11  11   1        0.68      -36.92     89.17 o
  -9  11   1     1753.99     1783.28     75.76 o
  -7  11   1     1485.53     1322.04     60.96 o
  -5  11   1       62.34       73.69     27.09 o
  -3  11   1     2032.68     1971.26     53.14 o
  -1  11   1     3457.27     3318.34     58.92 o
   1  11   1      399.55      388.84     61.49 o
   3  11   1     1708.56     1524.67     55.96 o
   5  11   1     3280.53     3138.48     73.46 o
   7  11   1      154.31      140.02     61.75 o
   9  11   1        9.23      -19.69     43.94 o
  11  11   1      868.57      792.18     47.60 o
  13  11   1      421.35      445.91     46.99 o
  15  11   1        2.88      -17.49    125.14 o
  17  11   1        3.92      -49.18     56.98 o
 -18  12   1       91.26       81.01     67.13 o
 -16  12   1      587.49      695.76     60.30 o
 -14  12   1       67.75       50.87     43.74 o
 -12  12   1        0.46       50.31     40.19 o
 -10  12   1     1802.88     1938.12     60.63 o
  -8  12   1     2463.48     2427.91     61.05 o
  -6  12   1        4.51       38.21     42.52 o
  -4  12   1      487.50      477.03     84.64 o
  -2  12   1     6871.25     6944.95     87.14 o
   0  12   1     1421.91     1420.47     85.29 o
   2  12   1       26.89      152.64     70.30 o
   4  12   1     2514.85     2614.98     59.47 o
   6  12   1     3685.22     3753.38    178.94 o
   8  12   1       13.55      -47.20     47.20 o
  10  12   1       10.30       27.30     38.43 o
  12  12   1     1058.72     1112.49     56.81 o
  14  12   1      353.38      399.51     45.98 o
  16  12   1        0.25       28.98     46.86 o
 -17  13   1       78.40      151.28     44.59 o
 -15  13   1        0.06      -63.01     63.01 o
 -13  13   1      252.66      266.72     44.92 o
 -11  13   1       37.88       19.09     36.10 o
  -9  13   1      721.44      777.63     48.41 o
  -7  13   1      247.81      280.53     36.60 o
  -5  13   1     1541.50     1606.60     53.33 o
  -3  13   1      234.30      252.58     35.42 o
  -1  13   1      626.44      623.63     40.77 o
   1  13   1     1441.29     1595.87     52.30 o
   3  13   1     1080.19      981.85     46.80 o
   5  13   1      567.88      714.93     82.53 o
   7  13   1      109.89       93.72     35.65 o
   9  13   1      657.55      768.16     48.08 o
  11  13   1       40.57       -2.10     58.31 o
  13  13   1      256.81      305.53     47.45 o
  15  13   1        8.14       81.68     40.81 o
 -16  14   1       51.01       49.54     65.04 o
 -14  14   1      882.11     1020.09     77.14 o
 -12  14   1      432.83      413.43     51.34 o
 -10  14   1        1.64      -29.35     65.50 o
  -8  14   1      428.65      482.86     60.17 o
  -6  14   1     2171.98     2100.18     63.29 o
  -4  14   1      407.81      357.78     46.82 o
  -2  14   1       35.89       46.78     37.13 o
   0  14   1      547.42      583.01     42.68 o
   2  14   1     2801.36     2942.91     70.35 o
   4  14   1      438.78      391.23     41.15 o
   6  14   1       88.69       64.15     63.00 o
   8  14   1      316.52      346.55     43.48 o
  10  14   1     1193.21     1377.65     61.31 o
  12  14   1      112.83       25.35     59.12 o
  14  14   1        3.24      -25.94     62.21 o
 -15  15   1       70.97       78.30     53.25 o
 -13  15   1       18.63       85.55     62.17 o
 -11  15   1        7.11      -32.48     60.45 o
  -9  15   1       32.38      -15.35     51.35 o
  -7  15   1      452.19      561.41     46.55 o
  -5  15   1      481.89      519.59     44.55 o
  -3  15   1       71.96       49.13     45.28 o
  -1  15   1       17.52      -30.39     77.86 o
   1  15   1      261.41      265.76     51.82 o
   3  15   1      575.30      595.75     46.98 o
   5  15   1      156.10      225.40     39.06 o
   7  15   1        0.19       12.93     50.88 o
   9  15   1      110.01      169.33     44.31 o
  11  15   1      301.56      314.83     49.01 o
  13  15   1        1.51       36.87     61.93 o
 -14  16   1        0.94        3.27     63.96 o
 -12  16   1       92.74      180.96     45.05 o
 -10  16   1       78.19      -36.72     85.89 o
  -8  16   1        1.27       57.97     38.84 o
  -6  16   1       76.81       66.99     81.22 o
  -4  16   1      247.03      238.07     43.25 o
  -2  16   1       85.01       48.78     68.26 o
   0  16   1       68.68      -15.81     59.38 o
   2  16   1       79.63       95.81     40.86 o
   4  16   1       17.24       23.62     54.34 o
   6  16   1       94.78       80.93     48.58 o
   8  16   1      225.82      253.21     47.22 o
  10  16   1       17.66       49.80     61.34 o
  12  16   1        6.17      -40.49     63.04 o
 -11  17   1      149.17      154.66     73.98 o
  -9  17   1       15.97       64.57     49.12 o
  -7  17   1      142.78      197.94     44.54 o
  -5  17   1      448.33      537.82     53.61 o
  -3  17   1      118.78      154.70     57.80 o
  -1  17   1       62.74        9.34     56.54 o
   1  17   1      394.80      432.64     63.07 o
   3  17   1      234.63      301.84     71.02 o
   5  17   1       15.58      -12.47     56.85 o
   7  17   1      134.04      222.86     43.20 o
   9  17   1      283.19      339.02     53.15 o
  -8  18   1       13.53       79.35     43.67 o
  -6  18   1       66.04       -0.82     53.30 o
  -4  18   1       13.06       41.24     47.47 o
  -2  18   1       27.68       97.03     48.70 o
   0  18   1       41.43      145.72     42.44 o
   2  18   1      201.98      222.69     85.56 o
   4  18   1        0.29      -60.61     60.61 o
   6  18   1       32.01       26.02     62.62 o
  -3  19   1      165.43      252.35     49.87 o
  -1  19   1      277.99      412.07     55.10 o
   1  19   1       95.03       84.81     57.30 o
   3  19   1       50.04       67.88     52.23 o
 -24   0   2       16.78       -8.68     61.19 o
 -22   0   2       45.70       32.48     41.19 o
 -20   0   2      594.27      538.19     49.19 o
 -18   0   2     1314.53     1335.95     53.37 o
 -16   0   2        1.40       -1.25     32.13 o
 -14   0   2      102.90      106.40     26.83 o
 -12   0   2    31007.03    30790.63    749.09 o
 -10   0   2    21390.18    20890.18    116.02 o
  -8   0   2    29061.19    32017.97    422.06 o
  -6   0   2     1018.38     1228.82     21.06 o
  -4   0   2   274111.56   237343.38   1137.68 o
  -2   0   2    14556.83    16922.16    241.48 o
   0   0   2     4312.99     4711.82     74.18 o
   2   0   2   181286.70   184005.09    281.72 o
   4   0   2   162204.38   164128.98    906.99 o
   6   0   2     1806.69     2077.61     31.53 o
   8   0   2     3030.98     2930.11     42.82 o
  10   0   2     5754.60     5478.58    130.27 o
  12   0   2     7292.50     7045.61    152.63 o
  14   0   2       69.94       55.75     65.24 o
  16   0   2        7.60       -2.13     58.20 o
  18   0   2      758.02      860.31     58.92 o
  20   0   2      215.57      227.27     62.87 o
  22   0   2        0.67        2.38     60.91 o
 -23   1   2        6.64        5.35     42.85 o
 -21   1   2       16.14       -9.25     34.23 o
 -19   1   2     1093.07     1096.40     37.05 o
 -17   1   2      192.32      228.13     26.82 o
 -15   1   2     1368.42     1448.12     35.98 o
 -13   1   2     1036.94     1091.37     26.02 o
 -11   1   2    17483.90    17625.74     86.10 o
  -9   1   2      116.72      202.98     16.60 o
  -7   1   2     8910.42     8778.63     68.93 o
  -5   1   2    28594.26    32524.33    322.31 o
  -3   1   2    94476.45    95131.20   2191.51 o
  -1   1   2    16185.45    17661.33     95.22 o
   1   1   2   102618.34   112339.34    868.76 o
   3   1   2    14432.35    13907.51     97.14 o
   5   1   2    30080.96    33123.93    197.11 o
   7   1   2     7756.98     7429.42     69.91 o
   9   1   2      706.24      783.53     20.63 o
  11   1   2    10289.04    10039.62     65.11 o
  13   1   2     1520.05     1488.60     33.02 o
  15   1   2      405.59      432.46     27.33 o
  17   1   2        0.39      -16.56     31.79 o
  19   1   2      201.01      265.43     33.34 o
  21   1   2       37.90        9.69     32.70 o
 -24   2   2       53.00       72.80     40.52 o
 -22   2   2       99.51      133.08     31.68 o
 -20   2   2       45.21      -14.88     38.16 o
 -18   2   2      269.58      254.85     46.19 o
 -16   2   2     2309.36     2232.07     38.68 o
 -14   2   2     2281.19     2269.05     38.99 o
 -12   2   2      130.27      132.62     20.59 o
 -10   2   2     3221.18     3420.01     30.71 o
  -8   2   2    25209.81    27441.51    127.21 o
  -6   2   2    13984.60    14321.50    136.06 o
  -4   2   2       50.49       68.03      8.50 o
  -2   2   2     9714.84    10092.95     59.93 o
   0   2   2    50514.49    52630.29    294.65 o
   2   2   2     7203.27     8196.74    122.26 o
   4   2   2      100.66       98.13     10.87 o
   6   2   2     6252.40     5771.20     34.11 o
   8   2   2    12122.28    12112.63    102.63 o
  10   2   2     1868.69     2020.22     31.08 o
  12   2   2      119.56      138.47     22.35 o
  14   2   2      755.06      694.24     28.90 o
  16   2   2      827.22      760.58     33.88 o
  18   2   2      139.41       99.19     34.51 o
  20   2   2       22.64        6.86     37.98 o
  22   2   2       37.43        7.23     41.74 o
 -23   3   2       98.51      236.43    106.67 o
 -21   3   2       91.54       24.96     47.73 o
 -19   3   2      556.26      505.38     56.03 o
 -17   3   2     1452.62     1482.64     54.78 o
 -15   3   2      190.97      206.84     32.03 o
 -13   3   2      412.70      399.30     30.41 o
 -11   3   2     9743.06     9459.85     77.05 o
  -9   3   2     8330.06     8739.91    180.91 o
  -7   3   2     1698.77     2001.97     44.85 o
  -5   3   2    24966.36    26130.90    139.02 o
  -3   3   2    39127.86    38601.98    645.72 o
  -1   3   2     1711.60     1857.48     23.01 o
   1   3   2     3891.99     4050.88     33.71 o
   3   3   2    18357.16    18240.74    378.99 o
   5   3   2     7743.17     8035.28    111.53 o
   7   3   2     2094.61     2134.73     34.39 o
   9   3   2     4104.25     3997.02     84.83 o
  11   3   2     3683.40     3695.48     60.62 o
  13   3   2      734.60      689.56     39.28 o
  15   3   2      104.19       73.70     43.47 o
  17   3   2      139.99      137.15     40.11 o
  19   3   2      132.62      119.91     74.31 o
  21   3   2       34.49       -2.43     61.94 o
 -24   4   2       10.62       -6.08     52.48 o
 -22   4   2      107.97      150.97     65.30 o
 -20   4   2        6.95      -18.56     69.38 o
 -18   4   2      113.30       83.57     42.42 o
 -16   4   2      610.35      518.84     40.59 o
 -14   4   2      565.22      579.23     35.80 o
 -12   4   2     2810.49     2626.26     48.55 o
 -10   4   2      863.22      689.83     32.68 o
  -8   4   2    14773.13    14313.28    168.78 o
  -6   4   2     5784.32     4896.39     83.25 o
  -4   4   2    13245.50    11391.86     74.08 o
  -2   4   2      234.55      168.10     33.60 o
   0   4   2    34742.05    32799.31    137.83 o
   2   4   2      138.94      125.16     15.27 o
   4   4   2    24019.61    23091.03    135.50 o
   6   4   2     4179.66     3959.94     41.95 o
   8   4   2    11721.50    11958.75     89.76 o
  10   4   2      988.00      974.54     36.78 o
  12   4   2      726.01      723.10     37.15 o
  14   4   2      847.16      917.08     45.94 o
  16   4   2       42.88       14.42     54.07 o
  18   4   2      164.21      214.10     42.33 o
  20   4   2        0.24       29.03     48.16 o
 -23   5   2      207.04      115.39    132.58 o
 -21   5   2      216.60      306.71     45.75 o
 -19   5   2        3.25      -29.08     51.28 o
 -17   5   2      703.19      539.07     42.78 o
 -15   5   2     7857.52     7641.74     92.16 o
 -13   5   2     1621.51     1543.87     45.41 o
 -11   5   2     1117.32     1008.45     34.92 o
  -9   5   2    14193.54    14258.42    127.05 o
  -7   5   2    57929.91    55005.31    259.20 o
  -5   5   2       12.69       35.39     43.27 o
  -3   5   2     7785.97     7245.91     59.84 o
  -1   5   2    60174.95    57355.12    211.16 o
   1   5   2    74560.37    71036.17    496.96 o
   3   5   2     2995.30     2711.26     32.38 o
   5   5   2      489.26      546.16     26.83 o
   7   5   2    30459.96    28708.09    468.42 o
   9   5   2     8202.78     8199.71    155.13 o
  11   5   2      653.10      635.45     55.17 o
  13   5   2      350.83      362.01     69.38 o
  15   5   2     2693.22     2687.71     71.29 o
  17   5   2      361.50      298.93     71.88 o
  19   5   2        2.62       38.51     56.18 o
  21   5   2       55.39       69.06     62.74 o
 -22   6   2       69.81       34.34     58.92 o
 -20   6   2        7.94       29.33     53.03 o
 -18   6   2        3.00        7.49     49.96 o
 -16   6   2     1478.22     1400.55     52.16 o
 -14   6   2     2095.84     2085.48     54.59 o
 -12   6   2     1290.98     1294.79     79.90 o
 -10   6   2       97.62      117.72     46.63 o
  -8   6   2    25741.24    24702.94    362.35 o
  -6   6   2     7967.89     7437.73    103.84 o
  -4   6   2    15801.45    15388.62     85.96 o
  -2   6   2     2339.64     2492.02     31.83 o
   0   6   2    66868.48    63826.92    670.13 o
   2   6   2     3830.24     3983.90    108.58 o
   4   6   2     7099.81     6764.76     53.78 o
   6   6   2     2532.00     2448.25     42.73 o
   8   6   2    14399.37    13592.18    248.97 o
  10   6   2      197.19      242.62     50.57 o
  12   6   2      953.49      930.81     71.15 o
  14   6   2      430.38      457.32     54.58 o
  16   6   2      967.36      956.10     54.50 o
  18   6   2        1.23       -9.49     53.22 o
  20   6   2       11.70       40.85     79.90 o
 -23   7   2        0.07      -49.16     67.90 o
 -21   7   2       81.00      122.75     93.45 o
 -19   7   2      298.31      407.62    128.50 o
 -17   7   2        3.10       28.63     46.83 o
 -15   7   2        0.08        2.67     87.20 o
 -13   7   2     2803.37     2623.68     86.67 o
 -11   7   2     4561.31     4568.89     65.10 o
  -9   7   2       68.64      165.97     78.78 o
  -7   7   2      109.86      383.77    172.16 o
  -5   7   2    10903.98    10726.82    313.82 o
  -3   7   2    13519.29    13297.18     78.98 o
  -1   7   2        5.52        4.57     19.55 o
   1   7   2       98.11      124.59     17.54 o
   3   7   2     9195.17     8725.82     70.96 o
   5   7   2     9710.80     9331.74    143.62 o
   7   7   2        1.71       18.91     25.20 o
   9   7   2      145.88      143.84     26.86 o
  11   7   2     1421.86     1318.13     63.13 o
  13   7   2     1283.35     1160.74     49.75 o
  15   7   2       22.03       33.47     52.67 o
  17   7   2        1.58        1.81     53.73 o
  19   7   2       95.62       31.20    116.33 o
 -22   8   2      138.75       47.35     68.74 o
 -20   8   2      302.66      303.20     58.53 o
 -18   8   2       35.51       47.01     44.11 o
 -16   8   2      110.01       15.90     51.30 o
 -14   8   2     2033.15     1925.75     56.84 o
 -12   8   2     2002.35     1904.87    128.10 o
 -10   8   2      274.79      283.21     30.10 o
  -8   8   2     2284.29     2100.05     45.24 o
  -6   8   2     7562.57     6980.92    126.59 o
  -4   8   2     4964.40     4882.45     71.75 o
  -2   8   2     5967.37     5830.43     69.90 o
   0   8   2     8983.49     8610.38    187.55 o
   2   8   2     4882.26     4552.35     56.45 o
   4   8   2     5017.30     4664.87     59.94 o
   6   8   2     6992.91     6706.43     74.91 o
   8   8   2     1582.87     1793.44     55.17 o
  10   8   2       71.55       82.24     51.69 o
  12   8   2      820.39      701.62     44.87 o
  14   8   2      919.36      883.86     52.13 o
  16   8   2       48.42       54.47     54.74 o
  18   8   2        7.21       29.39     46.95 o
  20   8   2       75.25      146.80     52.74 o
 -21   9   2       26.67       64.87     50.76 o
 -19   9   2       10.73       54.15     47.46 o
 -17   9   2       22.00        4.55     52.60 o
 -15   9   2      473.16      487.30     41.80 o
 -13   9   2      137.13      163.02     34.86 o
 -11   9   2     1269.78     1240.76     46.22 o
  -9   9   2      247.76      193.43     30.22 o
  -7   9   2     5454.89     4770.47     64.91 o
  -5   9   2      521.75      550.08     31.39 o
  -3   9   2     2708.84     2551.72     47.20 o
  -1   9   2     2493.00     2472.61     89.50 o
   1   9   2        3.07       18.58     30.09 o
   3   9   2     7434.83     7260.20     75.52 o
   5   9   2       54.53       50.79     31.47 o
   7   9   2     2486.10     2608.90     54.96 o
   9   9   2        1.56       34.56     79.77 o
  11   9   2      329.82      413.68     40.27 o
  13   9   2      201.39      266.67     39.90 o
  15   9   2      210.20      275.68     41.01 o
  17   9   2       33.16       12.97     48.47 o
  19   9   2       18.04       -9.87     63.70 o
 -20  10   2      193.46      195.65     51.75 o
 -18  10   2      825.38      868.44     58.73 o
 -16  10   2       23.35       58.59     52.27 o
 -14  10   2        4.58       -4.55     39.45 o
 -12  10   2     2949.56     2960.38    171.90 o
 -10  10   2     4534.83     4217.67     74.25 o
  -8  10   2        5.98       63.64     30.38 o
  -6  10   2      678.40      736.19     39.13 o
  -4  10   2    16482.68    16073.16    206.23 o
  -2  10   2     5329.16     4704.07     64.40 o
   0  10   2     3241.32     3283.58    153.09 o
   2  10   2      189.51      295.53     39.13 o
   4  10   2    11882.86    11692.55    102.67 o
   6  10   2      549.13      424.39     34.46 o
   8  10   2      263.52      322.12     60.90 o
  10  10   2     2682.26     2722.71    144.68 o
  12  10   2     2542.59     2515.14     71.31 o
  14  10   2        2.22       32.22     50.25 o
  16  10   2        0.56      -41.57     53.67 o
  18  10   2      174.33      233.90     49.15 o
 -19  11   2      227.90       83.82     63.85 o
 -17  11   2       10.51      -50.81     61.01 o
 -15  11   2       45.90       86.81     37.57 o
 -13  11   2      907.82      895.99     48.48 o
 -11  11   2     2956.26     2996.41     74.18 o
  -9  11   2       15.63       45.82     36.08 o
  -7  11   2      703.41      642.16     36.92 o
  -5  11   2     3903.48     3873.89     66.17 o
  -3  11   2     6765.94     6326.43     78.87 o
  -1  11   2       90.01      120.31     43.73 o
   1  11   2        2.57       16.66     39.57 o
   3  11   2     7356.56     7517.05    402.99 o
   5  11   2     3638.47     3386.67     75.63 o
   7  11   2      299.53      392.97     45.18 o
   9  11   2       31.77       13.86     45.47 o
  11  11   2     1109.66     1089.98     57.61 o
  13  11   2      312.93      253.45     44.45 o
  15  11   2       16.58      -57.05     57.05 o
  17  11   2       12.13       95.01     44.34 o
 -18  12   2       15.23      -14.76     64.85 o
 -16  12   2      265.62      306.42     46.96 o
 -14  12   2       18.67       28.11     42.45 o
 -12  12   2      118.83      102.19     44.42 o
 -10  12   2      161.46      171.54     77.99 o
  -8  12   2     1597.53     1548.10     51.85 o
  -6  12   2      239.66      234.73     33.03 o
  -4  12   2      287.26      240.61     33.34 o
  -2  12   2      109.17      134.94     31.62 o
   0  12   2     2662.22     2506.69     58.03 o
   2  12   2      667.93      569.65    102.13 o
   4  12   2      394.17      388.47     36.49 o
   6  12   2        4.19       38.79     46.03 o
   8  12   2     1391.60     1409.00     54.36 o
  10  12   2      180.20      224.64     37.42 o
  12  12   2      144.47      204.96     40.75 o
  14  12   2        7.79        6.87     57.75 o
  16  12   2      144.25      146.39     57.02 o
 -17  13   2      283.45      347.06    106.80 o
 -15  13   2      340.86      435.19     49.75 o
 -13  13   2      137.16      175.38     43.01 o
 -11  13   2      406.95      471.70     42.21 o
  -9  13   2     1282.73     1236.11     53.17 o
  -7  13   2      750.22      746.51     45.19 o
  -5  13   2      222.33      302.70     35.06 o
  -3  13   2      600.27      671.91     41.15 o
  -1  13   2     1341.05     1281.99    118.83 o
   1  13   2     1834.49     1663.24     54.59 o
   3  13   2     1365.22     1433.12     62.74 o
   5  13   2      161.81      226.43     35.43 o
   7  13   2      127.48      154.67     36.24 o
   9  13   2      908.21      992.35     51.85 o
  11  13   2      330.71      334.29     47.83 o
  13  13   2        0.71      -34.38     56.72 o
  15  13   2       77.02       56.20     53.20 o
 -16  14   2        2.12        5.71     63.98 o
 -14  14   2      189.49      320.89     69.25 o
 -12  14   2        1.72       23.30     70.63 o
 -10  14   2      359.50      315.74     88.65 o
  -8  14   2        0.15      -13.98     50.96 o
  -6  14   2        0.53       10.09     49.60 o
  -4  14   2      780.28      931.95     48.54 o
  -2  14   2      215.50      210.26     54.39 o
   0  14   2       53.88       43.11     41.48 o
   2  14   2      166.51      136.91     51.56 o
   4  14   2      352.51      421.04     42.33 o
   6  14   2        2.92       54.87     39.43 o
   8  14   2       12.37       33.94     54.86 o
  10  14   2      315.13      396.55     47.48 o
  12  14   2       35.25      -19.56     60.55 o
  14  14   2       44.43       50.35     51.53 o
 -15  15   2      146.32      259.15     67.27 o
 -13  15   2       50.36      -31.76     59.91 o
 -11  15   2       17.81       30.11     56.54 o
  -9  15   2      207.45      276.18     49.19 o
  -7  15   2     1121.39     1253.25     58.87 o
  -5  15   2      150.21      110.40     39.39 o
  -3  15   2       33.01       -6.34     74.44 o
  -1  15   2     1263.51     1505.72     79.70 o
   1  15   2      932.07      913.69     53.02 o
   3  15   2        0.46       45.91     81.87 o
   5  15   2      141.30      112.09     76.74 o
   7  15   2     1000.00     1115.15     58.63 o
   9  15   2      194.31      155.67     45.71 o
  11  15   2        6.01       27.31     48.88 o
  13  15   2       46.19        2.19     71.42 o
 -14  16   2      158.65      173.49     99.30 o
 -12  16   2        0.73        9.97     57.13 o
 -10  16   2       52.86       20.42     41.38 o
  -8  16   2      671.09      745.85     56.26 o
  -6  16   2      290.46      270.37     44.45 o
  -4  16   2        3.76      -53.40     53.40 o
  -2  16   2      130.91      153.08     78.52 o
   0  16   2      914.68     1084.36     57.74 o
   2  16   2      174.27      178.32     71.22 o
   4  16   2       12.69      -55.84     56.37 o
   6  16   2      152.89      231.10     44.09 o
   8  16   2      431.39      560.96     83.78 o
  10  16   2       24.91       65.93     57.79 o
 -11  17   2       39.81       40.38     46.93 o
  -9  17   2        8.76       28.34     60.54 o
  -7  17   2        6.21      -47.06    109.76 o
  -5  17   2       85.99      166.93     87.20 o
  -3  17   2      122.12       33.19     50.44 o
  -1  17   2        1.21      -53.17     61.08 o
   1  17   2       17.20       51.22     44.53 o
   3  17   2       74.63       31.55     60.68 o
   5  17   2      133.16      227.85     63.53 o
   7  17   2        2.86       67.30     50.48 o
   9  17   2       18.41       32.27     60.06 o
  -8  18   2       53.16      105.07     51.58 o
  -6  18   2      150.42      172.67     48.11 o
  -4  18   2      163.99      178.17    132.18 o
  -2  18   2      115.34      204.65     42.45 o
   0  18   2       50.00      121.04     91.08 o
   2  18   2       27.16      -42.86     89.70 o
   4  18   2      117.55      103.53     47.24 o
   6  18   2      150.34      205.34     48.45 o
  -3  19   2        4.74      -32.04     87.46 o
  -1  19   2       38.67      103.19     72.08 o
   1  19   2       53.61      157.47     47.21 o
 -25   1   3       18.28       75.38     35.63 o
 -23   1   3       60.68       54.89     36.89 o
 -21   1   3      610.63      641.45     49.23 o
 -19   1   3      412.46      445.63     29.54 o
 -17   1   3       23.21       67.17     26.56 o
 -15   1   3     2496.56     2427.16     37.10 o
 -13   1   3    12822.92    12561.39    149.76 o
 -11   1   3     5160.55     5130.05     46.51 o
  -9   1   3       20.63       66.33     17.96 o
  -7   1   3    17792.93    19515.24    143.99 o
  -5   1   3    68508.17    74195.83   1033.82 o
  -3   1   3     2891.47     3602.71    131.58 o
  -1   1   3     3502.73     4152.74    137.33 o
   1   1   3    57695.41    63065.18    714.19 o
   3   1   3    47951.41    53503.28    243.18 o
   5   1   3      515.69      427.20     13.17 o
   7   1   3      483.49      389.96     17.71 o
   9   1   3    11815.46    11862.14     66.61 o
  11   1   3     1999.08     2071.50     46.74 o
  13   1   3        0.34      -15.43     28.48 o
  15   1   3      433.61      430.62     31.67 o
  17   1   3      619.64      556.78     37.61 o
  19   1   3      108.22      106.77     32.16 o
  21   1   3        9.46       12.52     39.22 o
 -24   2   3        4.18      -25.75     42.78 o
 -22   2   3      188.53       88.20     33.54 o
 -20   2   3      682.65      743.33     34.34 o
 -18   2   3       17.62       55.20     27.59 o
 -16   2   3       41.41       51.88     26.33 o
 -14   2   3     6318.82     6249.94     52.15 o
 -12   2   3     9082.16     9020.74     97.24 o
 -10   2   3     4636.98     4890.89     55.27 o
  -8   2   3       37.57       12.55     14.26 o
  -6   2   3    92476.32    93096.11    877.82 o
  -4   2   3    27610.96    29680.18    443.42 o
  -2   2   3    27998.78    28546.61    276.43 o
   0   2   3     6122.95     6136.18     67.45 o
   2   2   3    86171.52    88792.48   1415.74 o
   4   2   3     1846.39     2363.22     23.52 o
   6   2   3     7009.06     7156.07     66.63 o
   8   2   3     5481.19     5253.96     43.32 o
  10   2   3    11425.38    11152.16     69.16 o
  12   2   3       24.88       -6.57     27.06 o
  14   2   3      118.60      136.80     25.05 o
  16   2   3      503.97      546.05     33.26 o
  18   2   3      238.43      263.68     45.08 o
  20   2   3        0.07        2.44     43.60 o
 -25   3   3       42.56       45.51     64.78 o
 -23   3   3       34.34       50.95     48.16 o
 -21   3   3       46.39       30.15     55.51 o
 -19   3   3      106.88       31.16     50.30 o
 -17   3   3     2878.04     2958.69     92.72 o
 -15   3   3      183.78      152.04     31.05 o
 -13   3   3     2614.99     2635.65     49.56 o
 -11   3   3     7217.14     7356.31    396.81 o
  -9   3   3    39848.26    40921.51    624.53 o
  -7   3   3     1663.16     1833.48     29.97 o
  -5   3   3    19288.07    19721.55    323.35 o
  -3   3   3    40996.96    41368.36    303.82 o
  -1   3   3    54462.18    55355.21    176.65 o
   1   3   3    12847.57    12254.82    417.39 o
   3   3   3     8830.15     9156.98    200.90 o
   5   3   3    26903.81    26151.13    215.70 o
   7   3   3     9440.48     9388.99     76.73 o
   9   3   3     3399.97     3200.23     54.30 o
  11   3   3       56.60       62.14     66.16 o
  13   3   3     2828.71     2705.13     64.54 o
  15   3   3      376.49      326.42     96.21 o
  17   3   3       15.78       53.14     54.92 o
  19   3   3       26.31       -2.57     59.40 o
  21   3   3       62.30      -42.43     70.05 o
 -24   4   3      134.42      137.26     48.92 o
 -22   4   3      108.35       93.58     88.32 o
 -20   4   3      137.96       51.59     55.61 o
 -18   4   3     1759.04     1628.46     99.23 o
 -16   4   3     3046.21     3165.29    213.13 o
 -14   4   3      215.66      226.12     30.21 o
 -12   4   3       45.31       70.06     41.10 o
 -10   4   3    24226.04    23978.26   1053.44 o
  -8   4   3    17245.75    17476.73    437.61 o
  -6   4   3     2233.24     2502.84    105.55 o
  -4   4   3    13547.92    14671.81    101.32 o
  -2   4   3   119868.04   113405.74    572.19 o
   0   4   3    21737.08    22075.64    123.59 o
   2   4   3     2145.60     2069.31     31.71 o
   4   4   3     5877.64     5810.29    189.73 o
   6   4   3    35904.76    34756.18    245.82 o
   8   4   3     6549.25     6531.73     70.73 o
  10   4   3       75.85       47.76     84.31 o
  12   4   3     1124.51     1086.13     45.22 o
  14   4   3     2454.62     2255.30     65.75 o
  16   4   3       26.36      108.06     41.50 o
  18   4   3       51.82       34.91     54.78 o
  20   4   3       64.00        3.65     84.44 o
 -23   5   3       18.93      -36.06    111.33 o
 -21   5   3       22.56       24.97     53.99 o
 -19   5   3      191.24      122.90     37.84 o
 -17   5   3       29.88       33.84     50.14 o
 -15   5   3      111.12      133.22     32.67 o
 -13   5   3     1913.33     1635.25     44.59 o
 -11   5   3     4989.19     4833.68     88.84 o
  -9   5   3      208.81      251.57     39.13 o
  -7   5   3       11.10       38.71     21.38 o
  -5   5   3       16.69       89.66     30.68 o
  -3   5   3      728.99      991.09     35.97 o
  -1   5   3      940.76      956.16     74.51 o
   1   5   3      479.06      686.82     90.68 o
   3   5   3      122.04      174.61     15.93 o
   5   5   3      385.91      270.29     26.36 o
   7   5   3      212.98      174.09     27.43 o
   9   5   3       58.70       84.83     57.02 o
  11   5   3       83.39       13.72     40.58 o
  13   5   3        4.78       61.69     43.14 o
  15   5   3      266.97      127.33     65.63 o
  17   5   3      235.59      271.58     78.32 o
  19   5   3        9.13      -62.02     62.02 o
 -24   6   3       67.96      219.69     52.48 o
 -22   6   3       53.57      123.28     41.60 o
 -20   6   3        4.98      -74.47     83.91 o
 -18   6   3      314.47      289.99     40.12 o
 -16   6   3     1697.62     1736.80     54.31 o
 -14   6   3     1179.66     1171.57     98.97 o
 -12   6   3     1360.52     1427.85     83.65 o
 -10   6   3     8484.05     7836.31    190.97 o
  -8   6   3     8581.42     8093.35    133.69 o
  -6   6   3      256.99      363.20     26.55 o
  -4   6   3     1903.72     1956.44     30.60 o
  -2   6   3    15645.38    13993.37    136.67 o
   0   6   3     4467.83     4091.58     41.86 o
   2   6   3      335.25      356.26     24.16 o
   4   6   3    10122.15    10050.13     78.03 o
   6   6   3     6468.36     6578.20     73.78 o
   8   6   3       55.89       76.28     50.90 o
  10   6   3      169.98      117.01     29.11 o
  12   6   3     2029.19     2046.82    131.66 o
  14   6   3      414.06      535.50     43.42 o
  16   6   3       79.54       34.75     54.44 o
  18   6   3      236.73      182.87     46.59 o
  20   6   3      100.30      -33.90     75.14 o
 -23   7   3      110.56      167.43     46.83 o
 -21   7   3        5.34      -21.65     57.09 o
 -19   7   3       51.48      -33.36     54.45 o
 -17   7   3     1730.57     1706.31     57.00 o
 -15   7   3      958.53      960.33     60.50 o
 -13   7   3      460.32      412.54     36.63 o
 -11   7   3     1654.60     1483.60     43.20 o
  -9   7   3    17545.86    16071.71    116.85 o
  -7   7   3      437.94      420.93     26.03 o
  -5   7   3     2446.41     2264.67    102.98 o
  -3   7   3    19590.75    19359.79    286.66 o
  -1   7   3    29453.76    26951.47    220.10 o
   1   7   3     1092.25     1122.16     31.06 o
   3   7   3      108.29      118.94     22.13 o
   5   7   3    17722.62    17471.04    178.28 o
   7   7   3     4794.44     4768.03    212.02 o
   9   7   3      565.97      529.52     37.35 o
  11   7   3      234.00      270.41     58.73 o
  13   7   3     1883.91     1983.69     63.33 o
  15   7   3       77.83       15.66     44.07 o
  17   7   3       35.52       -9.46     58.73 o
  19   7   3       45.99      101.60     66.81 o
 -22   8   3       64.88       75.04     77.60 o
 -20   8   3      134.66      168.95     69.31 o
 -18   8   3      188.42      144.20     50.77 o
 -16   8   3      113.42      168.31     37.47 o
 -14   8   3     2285.92     2248.39     73.72 o
 -12   8   3     2044.87     2010.99     52.07 o
 -10   8   3     2578.84     2513.45     50.96 o
  -8   8   3      841.51      688.95     44.26 o
  -6   8   3    13156.50    12250.61    200.11 o
  -4   8   3     2660.55     2182.71     42.27 o
  -2   8   3    13578.59    12848.17    194.72 o
   0   8   3       10.59       10.38     24.89 o
   2   8   3    24936.28    23238.81    279.16 o
   4   8   3      377.66      277.67     29.43 o
   6   8   3     5751.04     5663.69     72.31 o
   8   8   3      635.79      686.40     35.91 o
  10   8   3     2794.76     2761.76     63.08 o
  12   8   3      142.15      197.02     52.94 o
  14   8   3      309.35      313.75     42.20 o
  16   8   3      121.18      163.87     42.22 o
  18   8   3      105.69       20.74     64.26 o
 -21   9   3      273.35      215.47     50.10 o
 -19   9   3      175.40      193.75     43.35 o
 -17   9   3       40.81       37.40     41.68 o
 -15   9   3     1089.86     1023.70     48.14 o
 -13   9   3     3474.77     3401.28     69.14 o
 -11   9   3      185.10      216.40     30.97 o
  -9   9   3        1.38       83.68     57.15 o
  -7   9   3    10433.90     9911.38     90.15 o
  -5   9   3    16398.93    15130.80    106.29 o
  -3   9   3      300.12      231.72     60.70 o
  -1   9   3        2.81        3.50     39.06 o
   1   9   3     7672.28     7482.13    121.07 o
   3   9   3     7619.43     6870.60    158.35 o
   5   9   3       12.16      -24.07     35.50 o
   7   9   3        2.23      -19.82     37.42 o
   9   9   3     3238.39     3192.58     84.24 o
  11   9   3     2453.75     2301.47     64.03 o
  13   9   3       28.66       49.21     39.76 o
  15   9   3       11.74       67.98     42.71 o
  17   9   3      233.92      241.95     49.24 o
 -20  10   3        3.40      -65.42     65.42 o
 -18  10   3       38.33      -13.48     54.78 o
 -16  10   3       90.52       33.60     52.51 o
 -14  10   3      797.49      707.96     48.50 o
 -12  10   3       46.36       52.48     43.86 o
 -10  10   3      214.12      163.85     32.41 o
  -8  10   3      321.82      369.95     32.45 o
  -6  10   3     2078.54     2035.27     68.39 o
  -4  10   3      346.77      331.17     29.16 o
  -2  10   3       16.74      -34.53     34.53 o
   0  10   3      443.76      508.19     31.80 o
   2  10   3     3515.77     3191.65     59.58 o
   4  10   3     2446.28     2210.27     51.85 o
   6  10   3        1.30       28.13     39.36 o
   8  10   3       43.34       62.70     46.54 o
  10  10   3      624.27      508.97     44.81 o
  12  10   3      284.23      350.15     39.47 o
  14  10   3       56.72      -34.71    101.34 o
  16  10   3        2.82        9.15     62.47 o
 -21  11   3       36.24       49.30     54.50 o
 -19  11   3      215.72      169.96     72.54 o
 -17  11   3       41.79      -11.41     56.26 o
 -15  11   3        0.30      -51.07     93.78 o
 -13  11   3      648.39      634.44     59.78 o
 -11  11   3      961.84      906.03     46.17 o
  -9  11   3        7.46       68.09     31.92 o
  -7  11   3      473.13      454.09     35.24 o
  -5  11   3     2302.60     2208.80     53.52 o
  -3  11   3      486.94      473.85     33.71 o
  -1  11   3      818.57      767.67     59.12 o
   1  11   3     3184.66     3079.59    114.36 o
   3  11   3      850.00      852.90     41.20 o
   5  11   3       66.26       -6.22     38.40 o
   7  11   3     1044.31     1013.33     45.66 o
   9  11   3     1019.02     1182.20     53.42 o
  11  11   3        3.04      -54.03     54.03 o
  13  11   3        0.02      -57.46     58.66 o
  15  11   3      184.84      164.60     47.84 o
  17  11   3       58.01      109.30     57.83 o
 -20  12   3      182.20      206.23     52.04 o
 -18  12   3       48.69       41.99     60.07 o
 -16  12   3        0.32       -4.30     61.42 o
 -14  12   3      670.17      745.58     84.64 o
 -12  12   3     1549.00     1583.31     58.63 o
 -10  12   3       20.49       24.90     46.76 o
  -8  12   3       94.60       61.84     38.93 o
  -6  12   3     3905.55     4041.26     71.38 o
  -4  12   3     1848.75     1607.17     50.87 o
  -2  12   3       12.36       46.94     32.83 o
   0  12   3     1459.24     1562.51     50.35 o
   2  12   3     4625.92     4953.20    110.15 o
   4  12   3      204.64      168.61     32.16 o
   6  12   3        1.29       26.57     44.36 o
   8  12   3     1329.10     1452.97     57.71 o
  10  12   3      827.59     1019.71    112.26 o
  12  12   3        2.04        1.38     46.63 o
  14  12   3       10.62      -60.89     80.10 o
  16  12   3      195.93      395.57     52.58 o
 -19  13   3        1.04       99.23     43.39 o
 -17  13   3      123.76      258.47     96.34 o
 -15  13   3        0.74       21.37     55.87 o
 -13  13   3      407.57      434.63     47.71 o
 -11  13   3        1.78       31.31    111.07 o
  -9  13   3      707.67      800.77     47.68 o
  -7  13   3      125.75      169.68     34.95 o
  -5  13   3      940.28      963.81     84.96 o
  -3  13   3      738.51      892.22     74.25 o
  -1  13   3     1556.79     1441.00     52.89 o
   1  13   3      391.49      547.43     40.55 o
   3  13   3      300.30      295.95     35.97 o
   5  13   3      972.26     1114.70     50.96 o
   7  13   3      333.64      352.04     42.24 o
   9  13   3      284.23      420.22     64.25 o
  11  13   3       28.96      112.49    108.97 o
  13  13   3      148.70      141.58     52.34 o
  15  13   3        1.77      -23.75     90.95 o
 -16  14   3      119.56      114.40     69.51 o
 -14  14   3       12.14      -59.81     59.81 o
 -12  14   3      394.18      464.45    109.63 o
 -10  14   3     1543.69     1614.69     69.25 o
  -8  14   3      667.98      572.59     46.50 o
  -6  14   3        7.66       52.01     82.20 o
  -4  14   3      256.90      237.24     64.12 o
  -2  14   3     1837.96     1870.72     61.49 o
   0  14   3      636.25      527.28     43.25 o
   2  14   3       13.93       77.91     36.59 o
   4  14   3      244.93      328.57     42.69 o
   6  14   3     1168.97     1336.63     57.60 o
   8  14   3      129.32       92.09     67.54 o
  10  14   3        7.64        7.22     55.61 o
  12  14   3      103.31      119.71     46.02 o
 -15  15   3        0.28      -63.81     63.81 o
 -13  15   3        4.88      -36.55     83.32 o
 -11  15   3      108.63       83.01     42.87 o
  -9  15   3      220.13      237.77     44.36 o
  -7  15   3        8.04       22.42     60.70 o
  -5  15   3       22.46       20.43     53.00 o
  -3  15   3      506.91      577.51     47.00 o
  -1  15   3      646.76      530.16     48.35 o
   1  15   3       57.98       57.19     42.14 o
   3  15   3       13.82       10.88     56.49 o
   5  15   3      139.22      195.26     41.48 o
   7  15   3      556.87      536.89     84.18 o
   9  15   3       41.11       26.03     59.06 o
  11  15   3       16.85       52.85     62.27 o
 -14  16   3       48.50      -27.68     86.67 o
 -12  16   3        7.80        3.71     50.58 o
 -10  16   3        9.35       34.42     46.67 o
  -8  16   3      189.87      208.76     65.10 o
  -6  16   3       77.88       74.11     54.65 o
  -4  16   3       58.02      -17.52     59.66 o
  -2  16   3      164.29      173.14     47.55 o
   0  16   3       31.72        3.53     63.53 o
   2  16   3       16.80       20.44     69.31 o
   4  16   3      188.27      233.95     60.76 o
   6  16   3       68.09       12.12     62.30 o
   8  16   3        1.52      -29.13     62.27 o
  10  16   3       34.29       60.10     51.66 o
 -11  17   3       60.04      128.89    105.35 o
  -9  17   3      315.83      370.04     51.54 o
  -7  17   3      153.91      153.12     58.66 o
  -5  17   3       42.19       62.30     46.82 o
  -3  17   3      288.93      365.21     48.81 o
  -1  17   3      329.92      430.86     76.61 o
   1  17   3       29.28       32.97     45.48 o
   3  17   3       71.14       10.24     61.76 o
   5  17   3      291.76      358.02     50.94 o
   7  17   3       59.22      182.06     88.84 o
  -8  18   3        8.13      -49.41     62.90 o
  -6  18   3       40.84       92.59     53.72 o
  -4  18   3        0.63       34.00     61.79 o
  -2  18   3       75.51      103.46     59.91 o
   0  18   3        9.86      -17.56     59.73 o
   2  18   3        2.67        6.19     61.87 o
   4  18   3       40.27      105.36     77.86 o
  -3  19   3       18.86      -25.49     99.69 o
  -1  19   3       20.97       94.81    108.11 o
 -24   0   4      144.32      191.10     63.92 o
 -22   0   4      522.85      489.93     67.34 o
 -20   0   4      149.81      129.16     52.87 o
 -18   0   4       40.07      151.25     42.48 o
 -16   0   4     4332.75     4284.65     97.85 o
 -14   0   4    11211.81    11639.59    134.42 o
 -12   0   4      499.97      544.11     39.72 o
 -10   0   4      782.91      941.48     38.14 o
  -8   0   4    63431.16    66761.45    323.55 o
  -6   0   4    11482.01    12496.20    112.98 o
  -4   0   4    17675.68    17470.96    144.28 o
  -2   0   4     8552.48     8695.56     88.12 o
   0   0   4   106504.18   114552.97    374.05 o
   2   0   4    41155.05    49208.95    268.05 o
   4   0   4      279.09      652.73     40.71 o
   6   0   4     8172.46     8030.05     97.72 o
   8   0   4    21003.92    20005.55    213.07 o
  10   0   4      611.77      591.99     46.30 o
  12   0   4      647.53      689.58     54.71 o
  14   0   4      503.92      642.76     62.21 o
  16   0   4      829.17      655.65     79.83 o
  18   0   4       38.71       38.01     76.68 o
  20   0   4       12.05      -43.14     90.23 o
 -25   1   4        0.61      -14.18     92.66 o
 -23   1   4      156.91      139.53     48.93 o
 -21   1   4       41.66      -53.57     58.10 o
 -19   1   4      159.57       74.36     53.70 o
 -17   1   4      544.34      496.70     43.67 o
 -15   1   4     5660.25     5550.83     73.79 o
 -13   1   4        5.76       13.80     58.99 o
 -11   1   4     7618.26     8276.32    155.53 o
  -9   1   4     7032.16     7757.48     90.07 o
  -7   1   4    60251.50    66604.66   1715.27 o
  -5   1   4      258.16      188.22     14.97 o
  -3   1   4    23213.07    23676.02    119.41 o
  -1   1   4    35799.19    38676.88   2390.64 o
   1   1   4    31022.64    34338.92    329.27 o
   3   1   4    29785.69    31864.34    269.28 o
   5   1   4     9481.75    10201.27     97.55 o
   7   1   4    11832.57    11571.83    118.11 o
   9   1   4     2751.69     2797.27     75.82 o
  11   1   4      693.96      668.06     36.64 o
  13   1   4       57.07       44.54     37.88 o
  15   1   4      747.05      644.20     53.94 o
  17   1   4       38.81       19.89     46.30 o
  19   1   4       15.03       43.28     61.19 o
 -24   2   4       15.03      -20.23     71.35 o
 -22   2   4       57.86       99.49     43.99 o
 -20   2   4      439.96      424.34     68.26 o
 -18   2   4      680.10      692.75     43.23 o
 -16   2   4      214.65      137.55     32.97 o
 -14   2   4      985.83      953.62     38.13 o
 -12   2   4     7695.23     8207.88     85.29 o
 -10   2   4     7241.35     7507.82    150.37 o
  -8   2   4      270.00      307.47     18.81 o
  -6   2   4     4182.87     4727.79    198.07 o
  -4   2   4    33044.57    35193.90    389.24 o
  -2   2   4    12910.18    14153.42     95.69 o
   0   2   4        2.22       51.11     18.66 o
   2   2   4     2979.81     2989.30     36.87 o
   4   2   4    11407.30    11550.33    126.34 o
   6   2   4     2942.79     3056.67     46.45 o
   8   2   4       21.76      -13.55     41.78 o
  10   2   4      733.61      684.17     35.37 o
  12   2   4     1764.82     1626.08     52.26 o
  14   2   4      340.65      356.49     41.23 o
  16   2   4       25.44       62.63     44.06 o
  18   2   4       89.29      221.93     74.38 o
  20   2   4       65.23       80.72     67.13 o
 -25   3   4       19.00      -75.36     91.01 o
 -23   3   4      162.46      185.45     61.03 o
 -21   3   4      490.25      515.44     64.32 o
 -19   3   4      254.43      147.57     58.79 o
 -17   3   4      538.88      551.48     53.14 o
 -15   3   4     3284.71     3205.50     84.83 o
 -13   3   4     1868.27     1864.74     61.95 o
 -11   3   4      288.25      297.24     38.67 o
  -9   3   4     7712.51     7914.74     74.50 o
  -7   3   4    18214.87    18466.66    124.25 o
  -5   3   4     5455.76     5768.24     68.00 o
  -3   3   4     6852.04     7837.50     76.42 o
  -1   3   4    20456.55    20809.42    174.40 o
   1   3   4     8467.69     8796.70     84.44 o
   3   3   4      610.42      669.20     28.51 o
   5   3   4     2216.75     2183.82     57.21 o
   7   3   4     5829.51     6289.46     96.14 o
   9   3   4     1724.06     1857.25     64.84 o
  11   3   4      199.56      225.69     47.74 o
  13   3   4      595.22      641.18     60.63 o
  15   3   4      480.65      502.68     66.68 o
  17   3   4       14.41        0.00     76.55 o
  19   3   4        0.49      -51.69     90.75 o
 -24   4   4        0.09      -86.28     86.28 o
 -22   4   4        7.90      -68.13     83.52 o
 -20   4   4       98.01      109.56     56.29 o
 -18   4   4      471.34      567.00     59.58 o
 -16   4   4       41.32       61.95     40.90 o
 -14   4   4     1033.51     1150.31     54.45 o
 -12   4   4     1062.13     1009.05     51.16 o
 -10   4   4     3921.61     3812.61     72.47 o
  -8   4   4     4934.53     4663.61     58.20 o
  -6   4   4     2171.11     2069.52     38.52 o
  -4   4   4    28635.26    27421.65    210.31 o
  -2   4   4     4911.77     5032.76     67.08 o
   0   4   4    20532.49    19743.23    134.42 o
   2   4   4      136.14      139.86     23.74 o
   4   4   4    11544.08    11681.54    117.32 o
   6   4   4      709.47      662.75     44.06 o
   8   4   4     1763.45     1864.48     63.00 o
  10   4   4     1243.74     1326.55     61.95 o
  12   4   4      689.80      685.63     68.66 o
  14   4   4       72.01      125.74     53.14 o
  16   4   4       29.78       65.24     74.18 o
  18   4   4        6.59       34.59     85.62 o
 -23   5   4        4.97       -9.86     77.99 o
 -21   5   4      133.59      196.10     54.98 o
 -19   5   4     1665.17     1704.42     84.57 o
 -17   5   4      820.68      997.61     65.10 o
 -15   5   4       96.90       35.12     62.08 o
 -13   5   4     3973.72     3710.68     85.89 o
 -11   5   4    26408.68    26392.47    232.80 o
  -9   5   4     1728.86     1635.23     52.74 o
  -7   5   4     3726.33     3459.09     52.02 o
  -5   5   4    26862.31    27754.40    159.73 o
  -3   5   4    60740.60    57590.26    226.13 o
  -1   5   4      896.68      895.72     30.07 o
   1   5   4     2395.02     2382.25     43.23 o
   3   5   4    32795.65    32332.09    266.99 o
   5   5   4    17018.68    16895.54    165.85 o
   7   5   4     1168.76     1238.95     52.61 o
   9   5   4       11.67      -51.43     51.43 o
  11   5   4     4608.94     4504.56    112.98 o
  13   5   4      786.15      776.78     65.50 o
  15   5   4       14.26        0.00     72.34 o
  17   5   4       89.79      118.37     62.34 o
  19   5   4      210.64      232.53     74.84 o
 -24   6   4        2.69       16.05     83.65 o
 -22   6   4        0.27      -84.83     84.83 o
 -20   6   4      289.83      385.63     59.45 o
 -18   6   4      711.44      774.41     66.95 o
 -16   6   4      251.22      233.59     51.95 o
 -14   6   4      131.24       60.24     66.42 o
 -12   6   4     8984.64     8778.16    123.24 o
 -10   6   4     4815.87     4517.84     85.89 o
  -8   6   4     6441.87     6625.11     92.46 o
  -6   6   4       30.13       34.46     41.69 o
  -4   6   4    34749.22    33252.66    320.79 o
  -2   6   4     4807.97     4545.01     58.73 o
   0   6   4     6405.74     6203.84     83.91 o
   2   6   4     1300.57     1365.48     48.93 o
   4   6   4    21311.01    20369.87    202.42 o
   6   6   4     1261.77     1213.70     52.74 o
   8   6   4     1854.60     1722.83     65.37 o
  10   6   4      482.23      514.39     55.50 o
  12   6   4     2031.90     2033.75     87.46 o
  14   6   4        4.75       -4.08     67.73 o
  16   6   4       36.29      -13.68     78.78 o
  18   6   4       73.48      123.76     66.81 o
 -23   7   4       81.50      236.74     63.79 o
 -21   7   4        7.06       27.75     75.23 o
 -19   7   4        4.46      -74.84     74.84 o
 -17   7   4      560.39      525.57     63.00 o
 -15   7   4     1559.40     1620.50     73.52 o
 -13   7   4       26.97       24.20     39.59 o
 -11   7   4        1.27      -59.05     59.05 o
  -9   7   4     4625.24     4673.30     87.46 o
  -7   7   4     7259.20     7479.62    101.54 o
  -5   7   4       49.81       17.62     44.59 o
  -3   7   4      297.26      315.92     34.33 o
  -1   7   4     5489.58     5479.02     83.39 o
   1   7   4    11376.45    10312.51    115.87 o
   3   7   4      214.70      201.89     38.14 o
   5   7   4      334.26      312.89     38.54 o
   7   7   4     1627.40     1605.77     63.79 o
   9   7   4     2403.20     1946.68     77.34 o
  11   7   4       15.29       55.90     47.74 o
  13   7   4       32.09       67.08     48.93 o
  15   7   4      188.03       62.34     83.91 o
  17   7   4      191.59      247.79     64.45 o
 -22   8   4       39.23       86.28     60.24 o
 -20   8   4       76.06       90.62     55.77 o
 -18   8   4      702.98      632.23     68.66 o
 -16   8   4      800.03      880.03     66.81 o
 -14   8   4      139.71      114.03     48.14 o
 -12   8   4      860.61      726.41     55.50 o
 -10   8   4     3665.25     3320.58     83.25 o
  -8   8   4     2385.26     2371.24     69.71 o
  -6   8   4     1927.40     1961.55     61.68 o
  -4   8   4     4469.89     4425.12     82.33 o
  -2   8   4     3410.83     3344.52     72.73 o
   0   8   4     3152.35     2974.15     71.02 o
   2   8   4     7451.94     7183.70    106.14 o
   4   8   4     4346.17     4514.29     90.36 o
   6   8   4      372.21      343.01     44.85 o
   8   8   4     1105.96      765.47     63.79 o
  10   8   4     1978.21     1915.12     82.99 o
  12   8   4      153.85      145.73     53.92 o
  14   8   4        0.06       69.84     73.78 o
  16   8   4      120.57      156.51     61.29 o
  18   8   4       94.28       10.92     94.96 o
 -21   9   4       34.75       54.85     84.57 o
 -19   9   4       74.25      -17.89     82.99 o
 -17   9   4      251.16      272.65     60.63 o
 -15   9   4      181.09      210.57     54.98 o
 -13   9   4       34.34       61.68     66.02 o
 -11   9   4     1330.50     1222.91     64.58 o
  -9   9   4       14.41       51.29     59.97 o
  -7   9   4      740.53      828.73     50.77 o
  -5   9   4     1367.06     1227.77     58.79 o
  -3   9   4     1924.45     1780.70     61.42 o
  -1   9   4     1133.61     1321.55     56.56 o
   1   9   4     1034.69     1058.24     52.21 o
   3   9   4      198.34      289.62     41.56 o
   5   9   4       43.18       92.86     35.12 o
   7   9   4     1013.52     1089.94     68.66 o
   9   9   4        7.28       55.63     68.92 o
  11   9   4      563.61      601.33     65.63 o
  13   9   4        2.50      -76.94     76.94 o
  15   9   4       42.23       43.27     87.86 o
  17   9   4       16.97       16.05     99.56 o
 -22  10   4      180.99      210.83     72.21 o
 -20  10   4       19.35        0.00     83.78 o
 -18  10   4       15.94       62.34     72.60 o
 -16  10   4     1274.81     1247.90     80.62 o
 -14  10   4     1902.09     2014.55     86.15 o
 -12  10   4       11.92       49.72     63.66 o
 -10  10   4        4.65       58.00     58.40 o
  -8  10   4     9181.87     8434.88    133.37 o
  -6  10   4     7167.63     6088.37    110.61 o
  -4  10   4      417.77      402.20     46.56 o
  -2  10   4     1112.47     1278.02     59.71 o
   0  10   4    13964.81    13783.29    158.09 o
   2  10   4      112.28        9.73     40.51 o
   4  10   4     2571.49     2465.15     81.41 o
   6  10   4     1586.51     1871.06     75.36 o
   8  10   4     3577.57     3838.52    111.14 o
  10  10   4       17.69        7.76     66.16 o
  12  10   4        3.79      -47.35     71.55 o
  14  10   4      542.84      658.41     76.68 o
  16  10   4      184.55      -21.18    100.75 o
 -21  11   4       26.89       32.62     98.77 o
 -19  11   4        3.15      -90.88     90.88 o
 -17  11   4      107.66       22.36     79.57 o
 -15  11   4      904.87      898.57     76.55 o
 -13  11   4      122.60      224.91     52.61 o
 -11  11   4       63.94        3.42     67.73 o
  -9  11   4     1469.77     1417.17     74.84 o
  -7  11   4     3905.90     3730.14     96.54 o
  -5  11   4       13.70       46.69     59.19 o
  -3  11   4      532.18      442.18     48.40 o
  -1  11   4     3084.98     3430.14     92.46 o
   1  11   4     5341.10     4682.38    106.40 o
   3  11   4       39.43      -28.15     59.71 o
   5  11   4       14.31       36.83     42.48 o
   7  11   4     1533.82     1796.35     85.49 o
   9  11   4      841.82      847.80     67.60 o
  11  11   4       65.36       95.22     52.08 o
  13  11   4       14.41      -19.07     80.36 o
  15  11   4      166.54      283.96     71.42 o
 -20  12   4       92.35       86.81     93.78 o
 -18  12   4       37.37      168.35     54.71 o
 -16  12   4       28.07       63.26     77.07 o
 -14  12   4       16.13      -81.28     81.28 o
 -12  12   4      656.94      730.61     66.55 o
 -10  12   4      213.59      139.55     49.98 o
  -8  12   4      144.16       94.57     48.01 o
  -6  12   4       38.55       55.11     64.97 o
  -4  12   4     1839.82     1883.16     75.49 o
  -2  12   4      627.35      595.01     54.71 o
   0  12   4      251.12      274.49     49.19 o
   2  12   4        2.62        6.71     63.79 o
   4  12   4     1455.23     1258.02     72.60 o
   6  12   4      318.41      243.19     55.63 o
   8  12   4      145.26      169.67     55.11 o
  10  12   4        1.38       43.93     78.78 o
  12  12   4      249.25      225.69     66.68 o
  14  12   4       24.90      -99.96    100.48 o
 -19  13   4       88.37        5.52    104.56 o
 -17  13   4        6.96      -19.99     84.44 o
 -15  13   4      141.97      131.52     60.24 o
 -13  13   4     1167.19     1215.81     84.70 o
 -11  13   4      760.95      851.88     67.73 o
  -9  13   4      130.43      186.37     50.64 o
  -7  13   4      593.51      606.59     61.42 o
  -5  13   4     1038.97     1076.78     69.18 o
  -3  13   4      645.86      602.77     57.74 o
  -1  13   4      687.26      588.96     62.21 o
   1  13   4      344.00      354.06     57.61 o
   3  13   4      347.22      303.69     55.77 o
   5  13   4     1261.05     1207.52     79.57 o
   7  13   4      492.64      481.90     66.16 o
   9  13   4        6.25       49.45     74.57 o
  11  13   4       36.42      -43.80     87.33 o
  13  13   4      264.90      347.35     74.84 o
 -18  14   4        8.42      -71.81     98.38 o
 -16  14   4        7.84       35.77     81.28 o
 -14  14   4       79.12       64.05     61.29 o
 -12  14   4       42.33        4.47     82.07 o
 -10  14   4       89.27      119.16     58.92 o
  -8  14   4      181.79      271.20     55.24 o
  -6  14   4      183.32      144.68     55.63 o
  -4  14   4        0.93       64.32     68.00 o
  -2  14   4      198.83      311.45     55.24 o
   0  14   4      493.43      610.14     62.74 o
   2  14   4        7.00       78.78     52.35 o
   4  14   4       38.78        8.29     76.94 o
   6  14   4      286.80      366.95     64.97 o
   8  14   4      177.11      224.64     60.63 o
  10  14   4       18.14       32.35     56.95 o
  12  14   4        1.91       86.15     65.63 o
 -15  15   4        1.64      -73.39     81.94 o
 -13  15   4       10.84      112.85     57.61 o
 -11  15   4      348.89      375.11     65.37 o
  -9  15   4       79.38       70.63     81.28 o
  -7  15   4        0.65       -4.21     77.07 o
  -5  15   4      540.01      663.80     71.42 o
  -3  15   4     1061.76     1189.24     78.78 o
  -1  15   4       63.47       24.73     79.57 o
   1  15   4       45.48       67.34     71.94 o
   3  15   4      735.72      913.56     77.20 o
   5  15   4      329.84      384.44     67.60 o
   7  15   4        0.10       52.87     51.56 o
   9  15   4       72.45       43.53     61.82 o
  11  15   4      258.62      271.99     76.55 o
 -14  16   4       19.50      -59.58     93.91 o
 -12  16   4      326.70      375.63     76.28 o
 -10  16   4      253.92      182.42     69.31 o
  -8  16   4        5.20       42.09     79.70 o
  -6  16   4       84.00       93.12     58.66 o
  -4  16   4      664.92      670.51     77.07 o
  -2  16   4      223.71      152.17     59.32 o
   0  16   4        6.91      -74.84     74.84 o
   2  16   4       94.67      183.08     59.32 o
   4  16   4      489.52      694.18     75.36 o
   6  16   4       52.13      173.61     59.84 o
   8  16   4        9.24       47.87     84.83 o
 -11  17   4        9.90      -48.27     94.17 o
  -9  17   4       33.07        0.00     88.12 o
  -7  17   4       74.24       82.20     59.32 o
  -5  17   4        0.73      -58.66     82.07 o
  -3  17   4       13.12       38.80     57.48 o
  -1  17   4       51.79      243.32     57.74 o
   1  17   4      114.51       -9.86     90.36 o
   3  17   4        0.10      -87.07     87.07 o
   5  17   4       17.39        5.26     82.99 o
   7  17   4       27.40       22.10     83.12 o
  -8  18   4      152.88      236.87     66.81 o
  -6  18   4       99.90       85.10     93.64 o
  -4  18   4       63.40        5.26     88.38 o
  -2  18   4       59.06       73.39     63.39 o
   0  18   4      111.33      169.27     66.02 o
   2  18   4      110.84      229.38     63.79 o
 -25   1   5      170.49      180.11     49.72 o
 -23   1   5      136.45      118.98     81.94 o
 -21   1   5       67.77       51.05     37.66 o
 -19   1   5      491.14      346.82     40.86 o
 -17   1   5     2211.47     2186.63    146.71 o
 -15   1   5     1827.26     1920.94     74.97 o
 -13   1   5      177.15      218.53     26.30 o
 -11   1   5     6721.03     7039.56    181.17 o
  -9   1   5    33287.80    35467.91    339.91 o
  -7   1   5     3725.76     4095.45     67.04 o
  -5   1   5      745.64      914.68     24.68 o
  -3   1   5    27057.59    29751.96   1279.00 o
  -1   1   5    34709.27    37311.86   1713.69 o
   1   1   5       87.13      129.64     22.96 o
   3   1   5      515.08      501.76     23.94 o
   5   1   5    14722.65    15058.50    235.49 o
   7   1   5     3781.92     3883.03     60.53 o
   9   1   5        0.45      -50.04     50.04 o
  11   1   5      307.20      317.01     34.26 o
  13   1   5      846.43      888.66     69.05 o
  15   1   5      170.88      237.83     39.62 o
  17   1   5       18.97       85.95     43.72 o
  19   1   5       44.11       41.96     53.94 o
 -24   2   5      108.44        6.90     71.75 o
 -22   2   5       45.79        4.97     46.64 o
 -20   2   5        5.50       31.39     42.16 o
 -18   2   5     1334.02     1175.05     49.15 o
 -16   2   5     4329.64     4519.42    126.26 o
 -14   2   5      341.22      364.05     31.62 o
 -12   2   5      798.59      922.38     33.06 o
 -10   2   5    22148.26    22776.06    297.37 o
  -8   2   5    16490.15    17442.22    539.76 o
  -6   2   5     9717.35     9981.37    458.43 o
  -4   2   5      363.24      404.36     43.34 o
  -2   2   5    67875.20    72528.57   4730.84 o
   0   2   5     8190.32     9308.93    420.78 o
   2   2   5    10363.47    10720.80    299.27 o
   4   2   5     1666.63     1662.72     37.01 o
   6   2   5    17479.88    17617.28    138.49 o
   8   2   5      228.94      267.77     27.29 o
  10   2   5      666.26      679.60     39.82 o
  12   2   5      880.07      953.12     49.38 o
  14   2   5      930.17      898.50    128.96 o
  16   2   5        0.67       54.50     36.90 o
  18   2   5        0.43      -61.00     61.00 o
 -25   3   5        2.91       37.22     61.55 o
 -23   3   5        8.25       51.82     80.62 o
 -21   3   5      485.55      489.27     64.45 o
 -19   3   5      130.19      201.63     50.64 o
 -17   3   5      500.17      531.09     56.69 o
 -15   3   5      771.25      686.29     53.27 o
 -13   3   5    11126.32    11399.82    131.92 o
 -11   3   5      221.89      284.88     37.88 o
  -9   3   5     5499.78     5961.71     83.12 o
  -7   3   5    11479.18    12355.74    127.58 o
  -5   3   5    43129.67    43527.82    194.18 o
  -3   3   5     1696.45     1547.97     44.65 o
  -1   3   5    14104.04    15409.24    263.44 o
   1   3   5    15844.77    16549.03    283.76 o
   3   3   5    18167.76    19141.70    181.24 o
   5   3   5     2923.96     2772.92     69.84 o
   7   3   5     1131.87     1114.93     54.06 o
   9   3   5     3422.04     3488.40     94.43 o
  11   3   5      886.08      967.23     66.68 o
  13   3   5      139.79      207.02     54.85 o
  15   3   5        0.85       17.36     68.39 o
  17   3   5      189.29      206.10     69.84 o
  19   3   5       40.82      -88.52     92.20 o
 -24   4   5       30.21      -86.54     92.59 o
 -22   4   5      467.31      382.60     71.55 o
 -20   4   5     1064.80     1209.36     78.91 o
 -18   4   5       63.53      140.86     46.43 o
 -16   4   5      352.96      311.97     48.01 o
 -14   4   5     8492.34     8553.78    126.53 o
 -12   4   5     3223.33     3470.25     77.86 o
 -10   4   5     2583.35     2795.27     65.63 o
  -8   4   5     1481.35     1441.63     49.45 o
  -6   4   5    38878.70    39051.06    195.76 o
  -4   4   5    13544.46    13785.28    222.93 o
  -2   4   5       11.39       23.95     23.16 o
   0   4   5     8133.44     8939.18     81.48 o
   2   4   5    30944.17    30557.44    263.18 o
   4   4   5     4843.03     4979.49     86.02 o
   6   4   5      315.16      282.64     38.27 o
   8   4   5     2157.00     2040.33     73.65 o
  10   4   5     5653.26     5182.43    118.90 o
  12   4   5      392.98      423.37     54.98 o
  14   4   5        0.03       33.14     71.94 o
  16   4   5      147.77      103.25     67.34 o
  18   4   5       44.19       79.44     95.75 o
 -25   5   5        1.60       63.26     58.27 o
 -23   5   5       31.21        4.87     87.33 o
 -21   5   5        0.11      -82.73     82.73 o
 -19   5   5       63.97       53.53     79.05 o
 -17   5   5       13.74       30.25     70.10 o
 -15   5   5      113.92      153.75     43.40 o
 -13   5   5      538.62      557.79     53.27 o
 -11   5   5     2351.85     2251.55     66.95 o
  -9   5   5      666.07      492.82     39.98 o
  -7   5   5      274.51      250.03     36.70 o
  -5   5   5     2398.90     2558.54     48.37 o
  -3   5   5        3.72      -12.77     20.85 o
  -1   5   5     3405.23     3482.62     65.76 o
   1   5   5       10.01      -48.93     48.93 o
   3   5   5     2163.53     2227.22     63.66 o
   5   5   5      420.08      549.90     42.09 o
   7   5   5      346.16      252.26     39.72 o
   9   5   5      199.36      270.02     53.79 o
  11   5   5      157.82       -6.97     78.65 o
  13   5   5       31.41      -70.37     70.37 o
  15   5   5       50.34      220.96     50.37 o
  17   5   5       24.44       71.15     99.17 o
 -24   6   5       14.53       63.79     81.28 o
 -22   6   5       46.24       75.63     80.76 o
 -20   6   5      342.38      327.36     62.08 o
 -18   6   5      285.99      423.64     55.24 o
 -16   6   5       26.89       -6.58     62.21 o
 -14   6   5     1329.17     1184.37     64.32 o
 -12   6   5     7140.60     6727.57    111.01 o
 -10   6   5     2753.20     3035.57     73.92 o
  -8   6   5      924.53     1058.77     49.19 o
  -6   6   5    10035.53     9700.93    111.66 o
  -4   6   5     6206.54     5855.57     86.15 o
  -2   6   5      135.72      179.14     30.51 o
   0   6   5     2107.16     1987.06     57.48 o
   2   6   5    10005.84    10244.25    121.79 o
   4   6   5      805.87      742.71     49.58 o
   6   6   5       69.60        0.00     53.00 o
   8   6   5     1599.44     1640.23     70.76 o
  10   6   5      586.96      783.88     66.16 o
  12   6   5        1.33      -66.95     66.95 o
  14   6   5       54.55       69.84     76.94 o
  16   6   5      213.54      344.20     70.10 o
  18   6   5      103.87      217.80     68.92 o
 -23   7   5       16.39       43.80     60.24 o
 -21   7   5      409.28      467.30     68.13 o
 -19   7   5      473.14      574.10     66.55 o
 -17   7   5       17.31        7.23     73.39 o
 -15   7   5      354.53      292.51     49.58 o
 -13   7   5     6240.15     5837.42    112.72 o
 -11   7   5      919.41      826.23     54.32 o
  -9   7   5     1333.61     1288.01     55.37 o
  -7   7   5     5634.02     5496.90     94.04 o
  -5   7   5    19601.88    18026.78    171.38 o
  -3   7   5       26.73       98.25     33.14 o
  -1   7   5      576.73      481.64     40.38 o
   1   7   5    12973.92    12840.00    137.97 o
   3   7   5     7245.39     7357.83    111.14 o
   5   7   5      482.03      570.68     47.74 o
   7   7   5       72.76        3.03     61.42 o
   9   7   5     3424.65     3690.16    103.11 o
  11   7   5      431.75      455.07     57.08 o
  13   7   5       65.63       51.16     80.89 o
  15   7   5       50.80      203.20     60.90 o
  17   7   5      115.24      200.71     73.13 o
 -22   8   5        6.51      -30.25     82.86 o
 -20   8   5       16.12       13.55     77.07 o
 -18   8   5      230.50      183.87     59.05 o
 -16   8   5      426.03      533.99     57.48 o
 -14   8   5      339.55      395.23     52.48 o
 -12   8   5      205.47      201.49     43.67 o
 -10   8   5     5656.69     5326.45    103.90 o
  -8   8   5     2776.46     2676.25     73.52 o
  -6   8   5     6232.35     5775.86     99.83 o
  -4   8   5      381.56      267.12     40.51 o
  -2   8   5    12850.53    12523.95    139.94 o
   0   8   5      396.33      340.51     40.77 o
   2   8   5     4925.23     5202.95     98.12 o
   4   8   5      786.04      938.29     53.92 o
   6   8   5     4989.24     4657.26    109.16 o
   8   8   5        7.73       60.63     47.61 o
  10   8   5      582.03      709.70     60.90 o
  12   8   5       88.68      120.21     51.03 o
  14   8   5      168.85      197.94     65.24 o
  16   8   5        9.68       26.30     93.64 o
 -23   9   5       61.01       49.85     86.41 o
 -21   9   5       10.30       92.46     53.00 o
 -19   9   5      306.38      301.06     61.82 o
 -17   9   5     1759.22     1870.93     91.15 o
 -15   9   5      385.45      367.08     57.61 o
 -13   9   5       14.73       56.42     62.87 o
 -11   9   5     2401.40     2232.35     84.18 o
  -9   9   5     7181.23     6892.63    118.37 o
  -7   9   5      784.52      468.88     51.29 o
  -5   9   5       14.13      -35.91     51.69 o
  -3   9   5     6403.94     6599.20    111.80 o
  -1   9   5    11654.91    10588.45    140.07 o
   1   9   5      318.78      291.85     43.27 o
   3   9   5      566.30      492.56     48.40 o
   5   9   5     1705.06     1738.61     75.36 o
   7   9   5     3016.42     2811.58     93.12 o
   9   9   5       20.96       56.69     64.45 o
  11   9   5        0.12       48.14     49.19 o
  13   9   5      542.06      500.18     76.15 o
  15   9   5      278.04      274.10     70.50 o
 -22  10   5        2.48       21.96     85.49 o
 -20  10   5       25.60        0.00     80.49 o
 -18  10   5      198.17      237.53     63.39 o
 -16  10   5        5.42      -20.39     76.55 o
 -14  10   5       57.32       63.00     70.10 o
 -12  10   5      295.91      251.47     50.37 o
 -10  10   5     1079.62     1008.79     64.71 o
  -8  10   5       56.27        5.92     60.50 o
  -6  10   5       70.29       66.95     42.48 o
  -4  10   5       71.38      136.65     42.09 o
  -2  10   5     1032.60     1063.11     60.11 o
   0  10   5     1170.56     1039.30     57.48 o
   2  10   5       51.80      157.17     38.93 o
   4  10   5       19.72       22.62     60.76 o
   6  10   5     1130.14      894.10     72.86 o
   8  10   5      681.43      627.76     66.55 o
  10  10   5       29.49      -25.12     72.73 o
  12  10   5       17.89       -9.21     85.36 o
  14  10   5       86.01      117.71     67.73 o
 -21  11   5       33.90       65.37     92.33 o
 -19  11   5        0.26       -5.00     78.39 o
 -17  11   5      202.71      281.72     63.66 o
 -15  11   5      532.03      603.83     67.73 o
 -13  11   5       27.53      -37.88     69.05 o
 -11  11   5       78.76       66.95     73.26 o
  -9  11   5      981.95     1006.03     65.37 o
  -7  11   5      427.06      356.96     53.27 o
  -5  11   5      165.78      155.20     44.85 o
  -3  11   5     1240.67     1377.32     67.21 o
  -1  11   5      925.10     1299.59     65.37 o
   1  11   5       87.63      110.48     38.67 o
   3  11   5      739.86      645.78     56.56 o
   5  11   5     1576.72     1848.96     82.47 o
   7  11   5       98.13      136.26     53.00 o
   9  11   5        1.03       42.48     72.47 o
  11  11   5      274.48      151.12     68.00 o
  13  11   5      167.47      127.71     71.68 o
 -20  12   5        0.34      -89.70     89.70 o
 -18  12   5      140.29      137.05     64.58 o
 -16  12   5      516.28      402.33     74.18 o
 -14  12   5       76.82       25.25     78.65 o
 -12  12   5       41.51      -66.68     74.44 o
 -10  12   5     1425.19     1342.07     79.44 o
  -8  12   5     1455.58     1189.63     70.76 o
  -6  12   5        7.67        3.42     62.74 o
  -4  12   5      396.77      370.11     58.66 o
  -2  12   5     3196.43     3473.94    101.54 o
   0  12   5      593.29      459.94     55.11 o
   2  12   5        4.84       74.71     46.30 o
   4  12   5     1001.13     1176.87     72.34 o
   6  12   5     1301.92     1532.65     84.57 o
   8  12   5        4.58      -51.95     73.52 o
  10  12   5        1.00       56.42     78.13 o
  12  12   5      271.41      356.56     73.39 o
 -19  13   5        4.18       65.89     78.39 o
 -17  13   5       88.06      149.15     59.97 o
 -15  13   5        0.50       46.69     78.26 o
 -13  13   5      312.39      515.57     63.79 o
 -11  13   5       34.44       89.96     56.95 o
  -9  13   5      747.19      706.28     68.52 o
  -7  13   5       86.41       67.21     53.53 o
  -5  13   5      754.90      803.48     65.50 o
  -3  13   5      217.22      332.23     57.34 o
  -1  13   5      341.24      332.36     54.98 o
   1  13   5      704.99      776.12     67.73 o
   3  13   5      500.83      362.61     60.37 o
   5  13   5      220.08      337.62     61.42 o
   7  13   5       47.67       57.87     66.42 o
   9  13   5      283.46      414.69     64.84 o
  11  13   5       33.80      -10.39     99.04 o
 -18  14   5        4.69      -94.17     94.17 o
 -16  14   5       36.44      -97.33     97.33 o
 -14  14   5      380.86      469.41     75.36 o
 -12  14   5      556.69      459.02     76.28 o
 -10  14   5      139.80      115.87     58.92 o
  -8  14   5      250.22      203.73     64.71 o
  -6  14   5     1505.25     1579.34     85.23 o
  -4  14   5      821.34      814.13     69.05 o
  -2  14   5       11.37      -27.75     78.13 o
   0  14   5       54.16      137.18     54.85 o
   2  14   5     1115.67     1191.74     82.20 o
   4  14   5      347.01      390.23     60.11 o
   6  14   5       10.46      -50.77     75.10 o
   8  14   5       27.43      -59.05     86.15 o
  10  14   5      252.78      328.02     76.55 o
 -15  15   5      145.23      135.34     70.76 o
 -13  15   5      125.47       54.85     99.17 o
 -11  15   5       17.65       66.29     77.99 o
  -9  15   5        2.57       63.39     54.85 o
  -7  15   5      221.75      186.50     62.21 o
  -5  15   5      280.95      271.33     62.47 o
  -3  15   5       69.63       59.97     74.44 o
  -1  15   5       23.91       21.57     75.63 o
   1  15   5      146.14      285.67     58.53 o
   3  15   5      299.40      257.00     67.60 o
   5  15   5       28.28      170.72     50.64 o
   7  15   5        5.11      -10.13     84.31 o
   9  15   5       61.14      179.00     66.16 o
 -14  16   5       11.23      -27.49     92.33 o
 -12  16   5       74.67      140.47     64.71 o
 -10  16   5       19.35      -29.86     80.89 o
  -8  16   5        7.54       45.64     55.24 o
  -6  16   5       82.69      124.42     58.66 o
  -4  16   5       59.79      -82.86     82.86 o
  -2  16   5       42.44      -83.78     84.57 o
   0  16   5      169.29      163.09     64.32 o
   2  16   5       56.14      -82.60     88.38 o
   4  16   5        7.93      123.63     57.08 o
   6  16   5       21.34       79.31     83.52 o
 -11  17   5      109.50      174.40     64.58 o
  -9  17   5       28.18       21.04     86.94 o
  -7  17   5      137.16      289.09     63.26 o
  -5  17   5      275.82      236.74     73.39 o
  -3  17   5       58.20       50.24     58.40 o
  -1  17   5       51.32       40.51     87.07 o
   1  17   5      261.33      311.97     73.39 o
   3  17   5       93.95      170.06     62.61 o
   5  17   5        0.01       16.57     92.33 o
  -8  18   5        5.07       38.93     88.52 o
  -6  18   5       21.33       38.27     86.81 o
  -4  18   5        2.92      -48.66     84.44 o
  -2  18   5       26.74      -95.88     95.88 o
   0  18   5        0.59      -60.37     88.38 o
 -26   0   6      227.15      212.94     77.99 o
 -24   0   6      204.94      230.69     72.34 o
 -22   0   6        3.89       56.29     69.71 o
 -20   0   6     1074.00      905.15     70.76 o
 -18   0   6     3180.34     3683.19     97.59 o
 -16   0   6      155.82      119.56     44.46 o
 -14   0   6       71.34      115.74     40.51 o
 -12   0   6    19597.36    20636.87    205.18 o
 -10   0   6    20106.60    22292.09    199.39 o
  -8   0   6     1573.90     1459.50     38.78 o
  -6   0   6      174.07      308.12     25.47 o
  -4   0   6    40911.57    39237.02    193.20 o
  -2   0   6    16904.79    19885.24    138.94 o
   0   0   6     7004.71     7443.33    127.12 o
   2   0   6     1821.11     1896.31     55.11 o
   4   0   6    47959.40    49550.78    373.66 o
   6   0   6     7082.83     7074.14    113.11 o
   8   0   6      692.68      685.24     52.74 o
  10   0   6     1038.86      964.60     69.97 o
  12   0   6     1862.42     1725.72     94.83 o
  14   0   6        0.83       47.61     68.66 o
  16   0   6       18.84       24.59     76.81 o
  18   0   6       73.16       60.76    100.22 o
 -25   1   6        0.19       12.29    100.55 o
 -23   1   6       29.05      124.48     40.57 o
 -21   1   6       39.62       16.18     36.63 o
 -19   1   6      737.80      746.65     46.92 o
 -17   1   6      194.24      207.73     36.13 o
 -15   1   6      419.46      499.93     35.29 o
 -13   1   6     1049.33      954.40     58.59 o
 -11   1   6    11273.75    12467.60    264.10 o
  -9   1   6      164.08      192.66     53.00 o
  -7   1   6     7443.92     8114.46    295.91 o
  -5   1   6    16475.90    16526.57    108.95 o
  -3   1   6    31704.13    34551.38    915.11 o
  -1   1   6     2725.41     2734.51     44.02 o
   1   1   6     3602.82     3849.76    102.92 o
   3   1   6     5315.39     5233.99    131.13 o
   5   1   6      662.96      606.40     37.27 o
   7   1   6     2133.84     2010.85     49.99 o
   9   1   6       76.75      135.65     29.48 o
  11   1   6      824.32      892.37    103.84 o
  13   1   6      241.64      138.98    124.36 o
  15   1   6        0.23       39.18     57.04 o
  17   1   6        5.44       30.38    107.06 o
 -26   2   6       20.27       53.20     65.52 o
 -24   2   6       74.02      138.74     43.59 o
 -22   2   6      142.69      198.16     73.32 o
 -20   2   6       86.54       59.73     54.67 o
 -18   2   6      164.53      127.93     56.75 o
 -16   2   6     1701.65     1746.79     49.94 o
 -14   2   6     2829.92     3021.67    100.68 o
 -12   2   6      277.33      293.31     29.25 o
 -10   2   6     1006.78     1642.95    484.86 o
  -8   2   6    12084.40    12888.99    646.24 o
  -6   2   6     8565.66     9573.09    410.69 o
  -4   2   6      133.47      186.60     22.48 o
  -2   2   6     1827.98     2092.72     57.93 o
   0   2   6    11796.00    11852.45    471.78 o
   2   2   6     4099.84     4436.37     62.14 o
   4   2   6       44.40       93.52     28.16 o
   6   2   6      181.98      327.64     70.10 o
   8   2   6     2100.98     1886.42     54.13 o
  10   2   6      425.59      323.24     40.26 o
  12   2   6        5.55       35.42     54.05 o
  14   2   6      129.57      128.56     85.62 o
  16   2   6      142.88       55.14     51.99 o
  18   2   6       24.47       59.70     53.87 o
 -25   3   6       54.60       58.53     92.99 o
 -23   3   6       76.41      125.34     62.87 o
 -21   3   6      193.67      158.88     57.34 o
 -19   3   6      822.39      600.54     64.71 o
 -17   3   6     1108.98     1107.96     66.95 o
 -15   3   6      831.98      892.26     59.58 o
 -13   3   6     1822.10     1857.51     63.79 o
 -11   3   6     3230.23     3195.76     72.47 o
  -9   3   6     2392.71     2551.30     63.00 o
  -7   3   6     2732.15     3146.18     66.29 o
  -5   3   6     8010.31     8126.14     78.13 o
  -3   3   6     9076.33     9380.75     83.00 o
  -1   3   6     2926.59     3243.11     65.76 o
   1   3   6     2082.26     2184.35     61.42 o
   3   3   6     4288.73     4649.23     86.54 o
   5   3   6     1511.38     1624.06     61.29 o
   7   3   6       87.66        5.66     59.71 o
   9   3   6      725.08      592.65     60.90 o
  11   3   6      935.39      861.74     74.18 o
  13   3   6       88.35       77.34     51.95 o
  15   3   6       24.00       47.22     93.78 o
  17   3   6       60.42       82.47     67.87 o
 -24   4   6        0.35      -25.52     82.07 o
 -22   4   6       90.15       67.87     89.04 o
 -20   4   6       10.90      -81.41     81.41 o
 -18   4   6      173.06      315.00     51.43 o
 -16   4   6      393.31      273.31     53.66 o
 -14   4   6     2548.24     2611.01     80.76 o
 -12   4   6     1700.20     1725.07     61.55 o
 -10   4   6     4007.47     3933.35     78.91 o
  -8   4   6     8446.08     8596.00    106.40 o
  -6   4   6     4017.23     3882.45     72.60 o
  -4   4   6     9565.05     9463.66    105.75 o
  -2   4   6       22.82       16.97     40.25 o
   0   4   6    14315.56    15490.87    154.15 o
   2   4   6       17.10      -30.65     49.72 o
   4   4   6     4255.32     4789.57     91.54 o
   6   4   6      237.51      242.66     40.90 o
   8   4   6     1370.88     1501.74     77.20 o
  10   4   6       22.81       21.18     66.55 o
  12   4   6       82.89        8.02     74.31 o
  14   4   6       82.52       86.02     62.87 o
  16   4   6       43.53       10.26     99.43 o
 -25   5   6       32.84       77.07     89.83 o
 -23   5   6      284.97      348.67     70.63 o
 -21   5   6      304.93      495.58     63.53 o
 -19   5   6        0.83        7.76     76.15 o
 -17   5   6      509.15      537.41     54.98 o
 -15   5   6     6170.39     6242.91    115.74 o
 -13   5   6     1930.37     2030.59     70.10 o
 -11   5   6      437.82      504.00     45.38 o
  -9   5   6     8065.72     8115.80    109.30 o
  -7   5   6    32257.28    31119.96    283.30 o
  -5   5   6      249.59      191.76     35.77 o
  -3   5   6     2407.12     2270.89     59.05 o
  -1   5   6    16559.54    16912.77    163.09 o
   1   5   6    18100.31    17888.94    175.19 o
   3   5   6      436.79      496.50     43.40 o
   5   5   6       47.07       65.10     37.22 o
   7   5   6     5582.36     5807.82    120.48 o
   9   5   6     1562.00     1453.73     77.07 o
  11   5   6       77.13      154.93     46.03 o
  13   5   6       32.48      -26.17     73.26 o
  15   5   6      341.93      346.04     78.91 o
  17   5   6       48.49      -54.98     95.62 o
 -24   6   6       70.42      133.10     60.90 o
 -22   6   6      197.91      259.36     63.39 o
 -20   6   6        6.69      -25.38     82.47 o
 -18   6   6       23.87       41.56     73.39 o
 -16   6   6     1739.61     1766.23     77.20 o
 -14   6   6     1506.76     1714.81     70.50 o
 -12   6   6     1026.89     1088.10     54.98 o
 -10   6   6        3.76       29.59     54.71 o
  -8   6   6    10959.86    10595.42    128.10 o
  -6   6   6     3746.92     3470.52     75.36 o
  -4   6   6     3555.00     3454.34     74.71 o
  -2   6   6        0.70      142.57     34.59 o
   0   6   6    14588.51    14690.28    148.49 o
   2   6   6     2626.48     2405.17     70.63 o
   4   6   6     1698.60     1652.60     61.68 o
   6   6   6      296.56      264.89     52.74 o
   8   6   6     3181.57     3083.57    100.48 o
  10   6   6       80.17       56.69     66.42 o
  12   6   6      107.83       69.97     54.58 o
  14   6   6       60.26       80.89     65.37 o
  16   6   6      103.84       26.57     99.17 o
 -23   7   6        0.50       28.54     60.50 o
 -21   7   6      117.90       13.94     89.96 o
 -19   7   6      367.63      394.70     64.45 o
 -17   7   6        7.73      -52.08     73.26 o
 -15   7   6        1.85      -13.42     59.71 o
 -13   7   6     1309.41     1348.64     67.08 o
 -11   7   6     3368.59     3555.74     89.04 o
  -9   7   6      255.29      226.35     44.06 o
  -7   7   6      113.53       45.64     58.00 o
  -5   7   6     2375.48     2716.10     71.68 o
  -3   7   6     6774.56     6136.63    102.85 o
  -1   7   6      174.64      202.94     42.22 o
   1   7   6      334.87      242.92     42.22 o
   3   7   6     1609.49     1542.38     63.26 o
   5   7   6     3026.69     2800.40     84.31 o
   7   7   6       34.87        3.29     72.73 o
   9   7   6       85.92      -33.54     72.08 o
  11   7   6      203.91      141.26     56.69 o
  13   7   6      273.46      213.46     64.18 o
  15   7   6        1.98       10.39     93.51 o
 -22   8   6      176.71      132.05     65.76 o
 -20   8   6      314.13      451.92     67.34 o
 -18   8   6      171.61      221.75     56.42 o
 -16   8   6      279.82      266.60     58.13 o
 -14   8   6     1072.63     1085.33     65.63 o
 -12   8   6     1215.76     1311.42     66.95 o
 -10   8   6      773.48      754.68     57.34 o
  -8   8   6     1560.60     1371.27     61.29 o
  -6   8   6     1937.46     1864.09     65.89 o
  -4   8   6     1403.20     1304.85     59.84 o
  -2   8   6     3009.76     3012.68     79.57 o
   0   8   6     2646.27     2927.06     78.78 o
   2   8   6      353.95      385.10     45.11 o
   4   8   6     1308.60     1190.03     66.02 o
   6   8   6     3236.66     3033.59     97.72 o
   8   8   6      499.31      638.55     64.18 o
  10   8   6        2.62      -78.26     78.26 o
  12   8   6      202.47      120.87     67.21 o
  14   8   6      191.05      159.80     70.50 o
 -23   9   6        1.45      177.29     59.05 o
 -21   9   6       45.14      -84.96     84.96 o
 -19   9   6       60.28       -9.08     58.79 o
 -17   9   6       32.78      184.40     56.16 o
 -15   9   6      585.58      536.35     64.05 o
 -13   9   6      167.47      195.97     49.98 o
 -11   9   6      568.57      594.09     55.50 o
  -9   9   6        9.20       -2.89     60.11 o
  -7   9   6     1736.48     1527.78     68.00 o
  -5   9   6        4.68       38.54     58.92 o
  -3   9   6      484.32      459.94     51.43 o
  -1   9   6      826.73     1000.11     58.00 o
   1   9   6      670.55      779.94     53.40 o
   3   9   6     1455.76     1624.32     72.34 o
   5   9   6      785.46      746.40     66.02 o
   7   9   6      265.51      422.59     58.92 o
   9   9   6        1.47       -4.08     67.87 o
  11   9   6      184.92      190.05     66.02 o
  13   9   6       25.50      120.08     61.95 o
  15   9   6       90.60      132.97     62.87 o
 -22  10   6        4.26       -5.52     92.86 o
 -20  10   6      188.20      184.13     63.79 o
 -18  10   6      516.79      590.28     73.00 o
 -16  10   6      130.09      175.32     55.37 o
 -14  10   6       63.99      -11.31     76.15 o
 -12  10   6     2216.81     2106.62     86.94 o
 -10  10   6     2302.12     2115.03     82.86 o
  -8  10   6       97.27       42.09     47.35 o
  -6  10   6      588.84      656.70     54.71 o
  -4  10   6     9656.88     9383.56    146.78 o
  -2  10   6     1777.07     1412.83     69.05 o
   0  10   6      260.11      358.40     47.48 o
   2  10   6      964.89     1106.51     68.79 o
   4  10   6     1733.86     2046.77     85.49 o
   6  10   6       31.76       47.35     50.11 o
   8  10   6       56.88      -24.73     77.60 o
  10  10   6      436.35      377.60     72.86 o
  12  10   6      389.24      293.43     78.13 o
  14  10   6       15.11      -54.85     90.36 o
 -21  11   6       25.97       43.67     89.04 o
 -19  11   6      285.05      396.02     69.44 o
 -17  11   6       87.93       95.75     61.95 o
 -15  11   6       63.06      180.32     56.56 o
 -13  11   6      301.24      273.96     58.13 o
 -11  11   6     2339.92     2173.82     91.67 o
  -9  11   6      186.00      113.64     46.43 o
  -7  11   6      272.84      245.55     47.22 o
  -5  11   6      995.52     1177.66     71.68 o
  -3  11   6     3065.29     2984.80     92.59 o
  -1  11   6        2.62       56.42     57.87 o
   1  11   6      258.52      208.47     49.72 o
   3  11   6     1697.88     1966.28     88.91 o
   5  11   6     2190.71     2105.17     94.83 o
   7  11   6        1.32      -33.54     63.92 o
   9  11   6       30.78       -4.60     77.99 o
  11  11   6      255.54      341.17     74.71 o
  13  11   6       79.61       70.89     87.86 o
 -20  12   6        0.94       10.92     90.23 o
 -18  12   6        7.61      -94.17     94.17 o
 -16  12   6      251.13      257.26     59.97 o
 -14  12   6      106.44       68.79     59.45 o
 -12  12   6       66.55      -28.15     81.15 o
 -10  12   6        9.14       38.01     68.92 o
  -8  12   6      902.76      947.10     68.13 o
  -6  12   6      359.34      293.30     54.32 o
  -4  12   6      120.21       96.93     52.87 o
  -2  12   6        0.45       56.82     70.50 o
   0  12   6      981.08      886.73     71.55 o
   2  12   6      398.12      327.23     58.40 o
   4  12   6       60.06       32.22     80.23 o
   6  12   6        0.65       77.20     46.95 o
   8  12   6      279.74      307.37     62.61 o
  10  12   6       83.23      -14.99     97.85 o
  12  12   6       17.46      106.40     61.42 o
 -19  13   6       26.68       66.02     89.44 o
 -17  13   6      266.46      295.40     71.81 o
 -15  13   6      156.69      227.27     59.97 o
 -13  13   6       70.70      -70.89     82.86 o
 -11  13   6      655.65      718.25     73.52 o
  -9  13   6      951.77      983.01     77.99 o
  -7  13   6      419.48      294.88     58.79 o
  -5  13   6      481.98      504.00     62.08 o
  -3  13   6      279.88      318.81     59.05 o
  -1  13   6      108.92       69.84     72.34 o
   1  13   6      624.64      408.38     66.16 o
   3  13   6      589.58      617.77     69.58 o
   5  13   6       27.34       64.32     54.45 o
   7  13   6       59.34        0.00     81.94 o
   9  13   6      271.96      287.77     70.76 o
  11  13   6       49.97       60.50     93.25 o
 -16  14   6       15.81       83.39     92.59 o
 -14  14   6        7.32      -78.13     91.41 o
 -12  14   6        0.24       41.56     75.36 o
 -10  14   6        5.75       11.05     59.05 o
  -8  14   6       14.13        8.55     82.86 o
  -6  14   6        3.26        8.29     73.00 o
  -4  14   6      208.01      356.96     57.34 o
  -2  14   6       47.98       62.34     75.89 o
   0  14   6        0.12       72.21     73.52 o
   2  14   6      178.51      193.60     62.08 o
   4  14   6      112.20      214.52     59.05 o
   6  14   6       45.86       48.80     86.02 o
   8  14   6        0.15       41.69     89.70 o
 -15  15   6      202.76      203.86     73.65 o
 -13  15   6       61.85      149.54     63.53 o
 -11  15   6       19.61      -72.47     88.91 o
  -9  15   6       66.56      188.34     59.32 o
  -7  15   6      434.64      289.88     69.31 o
  -5  15   6       42.71      -71.55     86.41 o
  -3  15   6        8.10       26.83     76.68 o
  -1  15   6      540.83      686.16     77.20 o
   1  15   6      470.80      371.95     74.44 o
   3  15   6        0.38       33.80     82.99 o
   5  15   6       14.50       20.25     82.07 o
   7  15   6      269.94      303.16     77.73 o
 -14  16   6      106.16      -61.16    105.61 o
 -12  16   6       12.79      -63.53     81.02 o
 -10  16   6       42.04      149.94     58.66 o
  -8  16   6      369.89      466.38     73.39 o
  -6  16   6      242.59      164.80     65.10 o
  -4  16   6        1.01      -87.20     87.20 o
  -2  16   6       46.76      104.17     59.97 o
   0  16   6      363.09      525.57     71.94 o
   2  16   6       80.54      101.67     63.66 o
   4  16   6        6.37      108.51     60.37 o
   6  16   6       32.69       61.16     65.89 o
 -11  17   6       26.90       41.56     63.92 o
  -9  17   6        0.97      -26.83     87.46 o
  -7  17   6        9.50       52.61     96.01 o
  -5  17   6       21.73      150.73     59.58 o
  -3  17   6       64.20       51.95     98.25 o
  -1  17   6        0.51       52.61     85.10 o
   1  17   6       12.24       53.79     58.66 o
   3  17   6       12.74      -33.28     97.99 o
  -4  18   6      102.06      131.13     68.92 o
 -25   1   7       85.00       69.85     53.73 o
 -23   1   7      148.60      182.42    147.44 o
 -21   1   7      411.49      410.46     46.21 o
 -19   1   7      728.05      774.41     46.27 o
 -17   1   7       94.55      105.88     40.25 o
 -15   1   7      630.54      587.76     37.43 o
 -13   1   7     7895.24     8064.86     99.56 o
 -11   1   7     3187.04     3408.80    103.90 o
  -9   1   7       10.83       40.87     22.09 o
  -7   1   7    10068.98    10277.77    387.34 o
  -5   1   7    19474.08    18740.98    130.98 o
  -3   1   7      327.34      501.69     48.73 o
  -1   1   7       11.02       25.79     24.14 o
   1   1   7     7577.71     7828.97    199.85 o
   3   1   7     5088.54     5287.30     70.30 o
   5   1   7      140.15      178.43     50.57 o
   7   1   7      181.90      214.61     31.57 o
   9   1   7     1082.63     1088.77     53.59 o
  11   1   7      376.16      379.07     44.54 o
  13   1   7        6.58      107.94     51.29 o
  15   1   7       19.38       30.46     57.00 o
 -26   2   7        7.48       35.55     50.49 o
 -24   2   7        8.38       52.45     68.20 o
 -22   2   7      159.25       18.82     63.92 o
 -20   2   7      928.92      994.96     83.06 o
 -18   2   7        0.40       -4.80     47.46 o
 -16   2   7       50.98      101.14     32.34 o
 -14   2   7     5567.74     5481.21    192.29 o
 -12   2   7     5972.81     6289.62    268.24 o
 -10   2   7     2444.86     2419.19     82.79 o
  -8   2   7      251.36      297.94     27.68 o
  -6   2   7    24459.46    25315.55   1935.63 o
  -4   2   7     8049.29     8745.33    643.35 o
  -2   2   7     5048.45     5302.25    366.10 o
   0   2   7      532.12      515.49     30.53 o
   2   2   7    16409.12    17160.33    479.34 o
   4   2   7      518.33      462.67     69.44 o
   6   2   7     1493.84     1547.91     49.69 o
   8   2   7      651.80      678.47     58.13 o
  10   2   7     1490.69     1431.14     60.77 o
  12   2   7        2.97      -48.90     50.47 o
  14   2   7        2.37      -57.45     91.28 o
  16   2   7       76.91       -1.18     65.37 o
 -25   3   7       59.51      -48.14     86.54 o
 -23   3   7       39.51       69.18     56.95 o
 -21   3   7       40.58       67.87     55.77 o
 -19   3   7       64.21      128.10     50.37 o
 -17   3   7     1937.10     1973.51     81.81 o
 -15   3   7      289.35      412.98     53.53 o
 -13   3   7     1536.28     1512.00     66.29 o
 -11   3   7     1503.36     1582.63     58.92 o
  -9   3   7    18991.80    20669.35    205.44 o
  -7   3   7      128.42      253.84     35.91 o
  -5   3   7     6820.73     7022.58     97.72 o
  -3   3   7     7271.75     7957.84    103.51 o
  -1   3   7    17011.02    18262.07    193.60 o
   1   3   7     1779.17     1925.51     62.34 o
   3   3   7     2568.89     2548.27     72.86 o
   5   3   7     3540.20     3837.60     94.70 o
   7   3   7     1929.01     1716.52     79.97 o
   9   3   7      304.75      300.27     59.05 o
  11   3   7       71.94       65.24     69.71 o
  13   3   7      253.16      250.16     69.97 o
  15   3   7       68.37      -95.62     95.62 o
 -24   4   7      141.33       92.46     93.38 o
 -22   4   7       48.07       54.98     81.02 o
 -20   4   7      197.49      169.40     57.34 o
 -18   4   7     2022.83     2053.74     88.12 o
 -16   4   7     1961.68     2268.92     82.20 o
 -14   4   7      103.49      160.72     40.38 o
 -12   4   7      676.10      580.94     48.66 o
 -10   4   7     5539.60     5882.66    100.75 o
  -8   4   7     2830.45     3151.44     75.76 o
  -6   4   7       89.57      134.81     33.01 o
  -4   4   7      955.29      999.32     47.87 o
  -2   4   7    15982.99    16395.88    166.64 o
   0   4   7     8790.10     9222.71    119.03 o
   2   4   7       15.92      -32.88     52.48 o
   4   4   7      751.43      826.89     55.37 o
   6   4   7     4103.00     3892.97    105.22 o
   8   4   7      712.52      698.52     61.16 o
  10   4   7       36.71       66.68     49.85 o
  12   4   7      312.12      189.53     67.47 o
  14   4   7      246.61      348.67     74.05 o
  16   4   7       32.74      -93.25     93.25 o
 -25   5   7       16.51       11.05     92.33 o
 -23   5   7        2.26      -49.58     88.65 o
 -21   5   7        0.04       37.62     52.21 o
 -19   5   7        0.30       55.37     73.39 o
 -17   5   7       43.39      162.69     52.87 o
 -15   5   7        2.78       -6.31     58.53 o
 -13   5   7      164.02      204.65     46.69 o
 -11   5   7     1030.91      968.67     55.11 o
  -9   5   7     5559.14     5486.64    100.62 o
  -7   5   7      427.13      454.41     43.27 o
  -5   5   7      198.27      159.93     36.17 o
  -3   5   7      375.64      414.30     41.82 o
  -1   5   7      364.85      283.70     45.51 o
   1   5   7      117.20      145.99     36.70 o
   3   5   7      324.25      278.44     40.25 o
   5   5   7       23.92        6.18     70.50 o
   7   5   7      568.94      563.84     59.71 o
   9   5   7        2.31        0.00     67.87 o
  11   5   7      249.14      179.14     55.77 o
  13   5   7        0.84       -9.60     89.57 o
  15   5   7       33.78      -99.04     99.04 o
 -24   6   7      118.49      109.95     65.63 o
 -22   6   7      121.46      139.55     60.63 o
 -20   6   7       10.82        4.34     77.07 o
 -18   6   7      163.16      176.11     53.92 o
 -16   6   7     1268.61     1211.33     75.63 o
 -14   6   7      343.92      382.34     53.79 o
 -12   6   7       86.89       31.57     44.72 o
 -10   6   7     5965.87     5461.13    106.27 o
  -8   6   7     7441.29     6986.01    114.29 o
  -6   6   7      104.56      180.19     37.75 o
  -4   6   7     1058.96     1054.29     53.66 o
  -2   6   7     6578.54     6866.06    110.48 o
   0   6   7      320.80      306.32     44.19 o
   2   6   7       98.61      216.23     42.75 o
   4   6   7     1864.23     1851.07     75.23 o
   6   6   7     1901.98     2264.18     89.44 o
   8   6   7        6.14       29.86     60.90 o
  10   6   7        1.08       14.60     49.19 o
  12   6   7      177.16      317.76     64.18 o
  14   6   7       71.86       93.12     96.54 o
 -23   7   7      133.57       57.48     71.81 o
 -21   7   7        7.26      -92.46     92.46 o
 -19   7   7       84.37      182.29     56.03 o
 -17   7   7     1470.16     1366.93     82.60 o
 -15   7   7      692.61      699.97     61.95 o
 -13   7   7      121.14      142.31     46.95 o
 -11   7   7     1236.79     1240.01     62.34 o
  -9   7   7     7353.57     7104.78    117.98 o
  -7   7   7      153.90      147.04     38.67 o
  -5   7   7      543.97      518.34     45.90 o
  -3   7   7     5065.86     5344.86    102.46 o
  -1   7   7     6799.74     6509.64    114.82 o
   1   7   7       67.72      124.16     39.59 o
   3   7   7       15.03       61.55     61.82 o
   5   7   7     2980.25     3314.79    101.01 o
   7   7   7      932.88      909.36     72.86 o
   9   7   7       44.68       85.89     51.82 o
  11   7   7       65.59       49.98     81.68 o
  13   7   7      283.83      398.78     77.07 o
  15   7   7       11.75      -33.67     92.07 o
 -22   8   7       30.09       87.33     63.39 o
 -20   8   7      145.68      160.06     64.45 o
 -18   8   7        9.52       -4.21     71.94 o
 -16   8   7      246.24      330.12     56.03 o
 -14   8   7      694.97      650.78     59.97 o
 -12   8   7     1547.72     1687.71     74.44 o
 -10   8   7      749.57      778.88     58.66 o
  -8   8   7      174.79      101.80     43.53 o
  -6   8   7     5088.70     5107.33    106.27 o
  -4   8   7      729.68      529.12     53.40 o
  -2   8   7     3014.27     3144.47     89.04 o
   0   8   7        3.38        2.89     55.24 o
   2   8   7     3063.96     3166.04     93.64 o
   4   8   7      147.00       73.00     52.21 o
   6   8   7      344.88      331.18     59.05 o
   8   8   7       93.67      148.36     52.48 o
  10   8   7      423.60      468.75     66.16 o
  12   8   7        0.17      -64.45     91.67 o
  14   8   7       50.46       65.89     88.12 o
 -23   9   7       36.62      -83.91     98.25 o
 -21   9   7      373.79      284.22     73.92 o
 -19   9   7      120.26      202.81     59.71 o
 -17   9   7       16.47      109.16     50.64 o
 -15   9   7     1196.26     1046.67     76.15 o
 -13   9   7     2740.33     2684.93     96.80 o
 -11   9   7      265.64      255.55     46.30 o
  -9   9   7       27.21       -3.16     63.39 o
  -7   9   7     2255.94     2531.83     81.81 o
  -5   9   7     7173.43     6541.07    124.42 o
  -3   9   7      705.93      509.26     52.48 o
  -1   9   7       46.62      -43.40     59.19 o
   1   9   7     2349.66     2589.70     87.73 o
   3   9   7     3113.27     2886.95     95.09 o
   5   9   7        7.95       44.85     49.32 o
   7   9   7      116.28      116.14     49.58 o
   9   9   7      407.33      399.70     69.31 o
  11   9   7      376.49      334.07     72.34 o
  13   9   7        6.79      -10.78     84.57 o
 -22  10   7       51.78       66.42     94.04 o
 -20  10   7       13.32       20.25     94.04 o
 -18  10   7        4.64      -13.81     80.36 o
 -16  10   7       41.31      -50.90     74.18 o
 -14  10   7      246.70      205.83     59.05 o
 -12  10   7       56.53       47.61     52.74 o
 -10  10   7        0.80       13.81     63.79 o
  -8  10   7       56.49       16.57     46.95 o
  -6  10   7      312.80      324.21     53.27 o
  -4  10   7      338.51      243.85     53.53 o
  -2  10   7        0.59       -9.86     63.13 o
   0  10   7       40.49      136.13     44.19 o
   2  10   7      478.84      426.40     60.63 o
   4  10   7      865.18      770.73     68.13 o
   6  10   7       20.63      -33.01     71.29 o
   8  10   7        0.57       13.42     81.81 o
  10  10   7      137.00      102.85     68.66 o
  12  10   7       65.09       72.47     62.21 o
 -21  11   7       45.41       93.91    101.14 o
 -19  11   7      180.93       81.15     93.51 o
 -17  11   7       37.78       46.69     82.20 o
 -15  11   7       30.63       17.23     78.26 o
 -13  11   7      368.37      257.92     64.45 o
 -11  11   7      333.83      355.38     58.92 o
  -9  11   7       58.47      101.67     49.19 o
  -7  11   7      290.22      380.89     55.50 o
  -5  11   7      535.19      632.37     59.97 o
  -3  11   7       59.75       92.86     47.61 o
  -1  11   7      188.78      202.81     49.72 o
   1  11   7      974.42     1042.72     76.15 o
   3  11   7      178.29      195.31     60.50 o
   5  11   7        0.07       42.09     48.27 o
   7  11   7      303.50      249.76     64.05 o
   9  11   7      308.16      445.87     79.57 o
  11  11   7        0.05      -16.05     85.75 o
 -20  12   7      132.51      194.26     68.52 o
 -18  12   7       56.32      138.36     63.66 o
 -16  12   7        8.55       42.75     81.02 o
 -14  12   7      301.73      321.58     62.74 o
 -12  12   7      794.18      745.87     74.84 o
 -10  12   7       83.23      119.42     51.82 o
  -8  12   7       63.15       68.52     71.55 o
  -6  12   7     1412.57     1621.29     77.34 o
  -4  12   7      704.90      623.29     62.74 o
  -2  12   7        5.18       37.75     47.87 o
   0  12   7      398.97      495.45     66.68 o
   2  12   7     1298.65     1544.88     88.91 o
   4  12   7       59.69       64.45     66.16 o
   6  12   7        1.14      -50.51     80.36 o
   8  12   7      259.29      320.79     72.21 o
  10  12   7      173.96      232.27     71.81 o
 -19  13   7        0.11       72.08     89.30 o
 -17  13   7       72.81      126.39     66.95 o
 -15  13   7        0.40      -84.18     84.18 o
 -13  13   7      137.73      197.42     61.29 o
 -11  13   7        9.50      179.14     54.19 o
  -9  13   7      191.93      145.33     61.03 o
  -7  13   7      106.67      168.22     56.82 o
  -5  13   7      357.91      375.11     59.84 o
  -3  13   7      118.15      215.70     56.29 o
  -1  13   7      332.14      343.41     59.84 o
   1  13   7       63.31       95.75     60.63 o
   3  13   7       62.11      -35.64     79.18 o
   5  13   7      204.72      342.09     65.37 o
   7  13   7       78.37       60.50     88.12 o
   9  13   7       46.57       91.94     94.43 o
 -16  14   7      158.87      177.03     65.76 o
 -14  14   7        8.03      -44.85     80.36 o
 -12  14   7       33.86       37.88     81.41 o
 -10  14   7      874.34     1080.07     84.31 o
  -8  14   7      835.34      780.07     77.60 o
  -6  14   7       25.36       52.08     75.10 o
  -4  14   7      104.05       56.29     82.20 o
  -2  14   7      841.47     1006.55     81.41 o
   0  14   7      250.83       58.40     90.09 o
   2  14   7       19.70      -88.12     88.12 o
   4  14   7       20.39      -19.60     81.54 o
   6  14   7      327.00      385.50     75.76 o
   8  14   7       66.78       11.05     97.72 o
 -15  15   7        5.72       10.92     87.86 o
 -13  15   7       21.62       10.39     87.20 o
 -11  15   7       86.80      210.57     57.61 o
  -9  15   7       26.44       71.94     81.02 o
  -7  15   7        3.03      -79.57     79.57 o
  -5  15   7        6.24        0.00     77.34 o
  -3  15   7       58.10       84.18     85.75 o
  -1  15   7      237.35      261.60     67.21 o
   1  15   7      108.23       78.26     91.80 o
   3  15   7        0.39      -71.29     84.31 o
   5  15   7        8.80       -5.39     85.75 o
 -12  16   7       10.16      -59.45     88.91 o
 -10  16   7       12.34      -31.30     87.59 o
  -8  16   7       17.66      -20.39     90.23 o
  -6  16   7       19.97      -94.43     94.43 o
  -4  16   7       64.20      -50.11     92.07 o
  -2  16   7       55.89       80.89     91.67 o
   0  16   7        4.15       10.39     81.41 o
   2  16   7       18.11       69.31     88.78 o
   4  16   7       73.51       97.20     67.34 o
  -9  17   7      138.63      129.55     69.18 o
  -7  17   7       61.03       97.46     61.16 o
  -5  17   7       28.46      -21.44     94.30 o
  -3  17   7      143.99      196.89     72.47 o
  -1  17   7      106.70       87.59     66.81 o
 -26   0   8        7.18       16.70     82.07 o
 -24   0   8      400.15      481.77     72.34 o
 -22   0   8      902.62     1228.04     85.62 o
 -20   0   8       30.86      102.72     49.06 o
 -18   0   8       42.12      -24.73     66.81 o
 -16   0   8     3276.55     3205.23     92.86 o
 -14   0   8     3374.07     4018.84     94.43 o
 -12   0   8      228.70      142.83     43.80 o
 -10   0   8       13.65      -40.38     55.90 o
  -8   0   8    21544.68    20346.33    191.50 o
  -6   0   8    12105.69    12268.14    135.86 o
  -4   0   8     5374.99     5093.13     88.91 o
  -2   0   8       39.92       91.15     33.14 o
   0   0   8    19642.14    20076.31    199.00 o
   2   0   8     1861.62     1915.91     68.26 o
   4   0   8      807.93      777.44     54.06 o
   6   0   8     3402.04     3317.29    101.93 o
   8   0   8     4985.78     4555.72    130.21 o
  10   0   8       78.41      -12.36     68.52 o
  12   0   8        8.63       -9.21     77.86 o
  14   0   8       83.30       66.95     95.49 o
 -25   1   8        0.00      -12.13     63.30 o
 -23   1   8       18.98      -65.45     65.45 o
 -21   1   8       38.83       56.55     54.53 o
 -19   1   8       55.83       39.22     51.57 o
 -17   1   8       22.70      -50.78     50.78 o
 -15   1   8     2895.28     2937.97     75.82 o
 -13   1   8      576.14      630.04     96.87 o
 -11   1   8     1876.70     1912.45     56.49 o
  -9   1   8      948.11      841.10    118.57 o
  -7   1   8     9230.97     9059.21    175.32 o
  -5   1   8        4.98      -28.47     34.41 o
  -3   1   8     1261.49     1264.13     71.75 o
  -1   1   8     4074.35     4086.80     87.66 o
   1   1   8     4933.31     4993.92    242.27 o
   3   1   8      225.94      267.78     30.17 o
   5   1   8     1164.49     1114.90    107.98 o
   7   1   8       25.27       84.35     50.31 o
   9   1   8      157.41      141.88     60.30 o
  11   1   8       23.30       20.88     44.94 o
  13   1   8        3.28       48.92     46.29 o
  15   1   8       68.33      203.01     96.87 o
 -26   2   8       36.80       41.14     64.71 o
 -24   2   8       39.92       17.74     62.96 o
 -22   2   8       30.18      -81.61     96.28 o
 -20   2   8      275.27      344.33     40.97 o
 -18   2   8      633.50      652.87     46.01 o
 -16   2   8       87.38      109.70     33.84 o
 -14   2   8      263.04      266.19     35.62 o
 -12   2   8     3584.66     3641.82    190.64 o
 -10   2   8     3167.56     3540.34    197.61 o
  -8   2   8      102.31      163.86     28.69 o
  -6   2   8      628.55      682.82     33.25 o
  -4   2   8     6400.60     6429.78    197.15 o
  -2   2   8     3536.07     3478.91    156.12 o
   0   2   8       13.61       37.15     35.15 o
   2   2   8      298.76      343.54     58.86 o
   4   2   8     2031.77     1947.28     53.69 o
   6   2   8      256.85      237.17     35.14 o
   8   2   8       19.78       16.42     44.41 o
  10   2   8       71.09       60.06     91.34 o
  12   2   8      146.10      204.13     43.47 o
  14   2   8       28.71       80.09     51.82 o
 -25   3   8       18.71      -97.99     97.99 o
 -23   3   8       81.75       74.31     60.50 o
 -21   3   8      269.30      233.85     65.24 o
 -19   3   8      343.85      397.33     62.47 o
 -17   3   8      473.05      425.08     58.40 o
 -15   3   8     1375.87     1334.18     68.00 o
 -13   3   8     2060.60     2054.66     74.05 o
 -11   3   8      724.90      943.68     56.16 o
  -9   3   8      862.56      898.44     51.95 o
  -7   3   8     3663.61     3597.04     80.62 o
  -5   3   8     2168.77     2127.79     67.60 o
  -3   3   8      771.52      757.71     52.61 o
  -1   3   8     3253.16     3563.11     82.73 o
   1   3   8     2694.03     3099.36     82.33 o
   3   3   8      160.75      201.63     46.30 o
   5   3   8      316.45      288.56     55.37 o
   7   3   8      771.15      822.15     65.50 o
   9   3   8      123.28      125.47     51.95 o
  11   3   8       36.93      -53.40     84.44 o
  13   3   8      108.21      106.93     64.18 o
  15   3   8       41.79      -16.57     90.62 o
 -24   4   8        0.03      -15.39     86.94 o
 -22   4   8       47.19      -59.97     82.20 o
 -20   4   8       39.33      -16.57     80.76 o
 -18   4   8      607.23      886.47     67.73 o
 -16   4   8       76.32       10.00     67.34 o
 -14   4   8      434.62      485.72     53.66 o
 -12   4   8     2144.51     2006.79     74.71 o
 -10   4   8      773.71      786.78     55.11 o
  -8   4   8     3955.22     4055.93     86.41 o
  -6   4   8      152.11       89.96     39.33 o
  -4   4   8     5577.01     5608.04    100.48 o
  -2   4   8      219.79      213.33     42.88 o
   0   4   8     1671.98     2006.00     66.55 o
   2   4   8      163.36      152.96     43.01 o
   4   4   8     1431.65     1588.15     81.54 o
   6   4   8       53.57       58.92     49.45 o
   8   4   8      357.18      329.20     58.40 o
  10   4   8       77.21       83.65     56.29 o
  12   4   8      130.79      136.39     73.52 o
  14   4   8        3.31       74.71     89.83 o
 -25   5   8       90.82      163.09     68.66 o
 -23   5   8       17.70      134.42     61.29 o
 -21   5   8       78.13      -71.55     89.30 o
 -19   5   8     1124.88      946.31     77.86 o
 -17   5   8      759.36      879.24     67.47 o
 -15   5   8       60.58       29.59     69.18 o
 -13   5   8     1176.44     1024.70     64.97 o
 -11   5   8    10642.77    10695.91    145.20 o
  -9   5   8     1379.22     1351.14     59.97 o
  -7   5   8      588.70      578.18     44.72 o
  -5   5   8     6082.21     6251.85    106.80 o
  -3   5   8    12967.67    12500.41    149.54 o
  -1   5   8        2.87       26.83     51.56 o
   1   5   8      359.67      437.32     42.88 o
   3   5   8     3616.65     4008.32    103.64 o
   5   5   8     2403.88     2488.96     91.41 o
   7   5   8       23.38      150.20     43.27 o
   9   5   8        3.25      -66.68     71.02 o
  11   5   8      419.77      470.46     75.23 o
  13   5   8       84.45       92.72     60.50 o
 -24   6   8        7.91       59.05     96.54 o
 -22   6   8        1.28       24.20     78.52 o
 -20   6   8      293.69      218.59     63.26 o
 -18   6   8      414.98      470.33     63.92 o
 -16   6   8       46.06       35.91     69.05 o
 -14   6   8       21.32       -6.58     66.55 o
 -12   6   8     2108.52     2180.80     81.15 o
 -10   6   8     2163.61     2220.78     77.86 o
  -8   6   8      676.97      724.04     53.14 o
  -6   6   8      197.84      183.87     41.82 o
  -4   6   8     5852.89     5797.30    110.22 o
  -2   6   8     2126.40     2006.13     70.50 o
   0   6   8     1364.84     1182.92     64.05 o
   2   6   8       16.22       61.95     63.66 o
   4   6   8     3136.18     3004.66    101.40 o
   6   6   8      297.89      178.87     52.48 o
   8   6   8      145.26      103.77     54.06 o
  10   6   8       39.42       13.55     85.75 o
  12   6   8      200.31      264.63     68.52 o
  14   6   8        7.65      -22.10     90.23 o
 -23   7   8      107.93       88.91     95.62 o
 -21   7   8       14.12      -28.41     81.94 o
 -19   7   8        2.60      -12.89     78.91 o
 -17   7   8      232.40      -23.41     89.57 o
 -15   7   8      664.40      715.62     64.05 o
 -13   7   8      106.41       87.33     50.24 o
 -11   7   8        2.78       40.11     44.85 o
  -9   7   8     1040.32     1035.09     62.08 o
  -7   7   8     3004.03     2814.08     84.18 o
  -5   7   8      167.34      166.25     44.06 o
  -3   7   8      136.51       91.54     44.06 o
  -1   7   8      725.78      710.23     54.71 o
   1   7   8     1949.69     1625.77     74.57 o
   3   7   8      112.19       13.55     73.92 o
   5   7   8       37.13       73.39     49.19 o
   7   7   8      145.96      191.10     52.74 o
   9   7   8      305.34      405.22     62.61 o
  11   7   8        5.88       68.39     61.82 o
  13   7   8        3.86      -88.65     88.65 o
 -22   8   8       79.18      -82.33    101.01 o
 -20   8   8       87.85      137.97     54.85 o
 -18   8   8      350.81      334.46     61.55 o
 -16   8   8      681.92      739.82     67.87 o
 -14   8   8      279.32      335.12     54.71 o
 -12   8   8      299.29      184.92     53.53 o
 -10   8   8      975.13      847.67     61.68 o
  -8   8   8      851.24      811.50     58.27 o
  -6   8   8      959.55      930.93     60.24 o
  -4   8   8     1095.01     1332.73     66.68 o
  -2   8   8      244.06      280.01     46.95 o
   0   8   8      473.25      426.79     54.19 o
   2   8   8     1536.56     1341.41     75.49 o
   4   8   8      471.40      578.44     64.18 o
   6   8   8       71.50      164.67     46.03 o
   8   8   8      356.01      241.48     66.16 o
  10   8   8      333.93      438.89     70.50 o
  12   8   8       27.01      -63.66     91.94 o
 -21   9   8       22.76      -10.13     88.78 o
 -19   9   8       48.50      -78.91     78.91 o
 -17   9   8       23.75      128.10     52.61 o
 -15   9   8       72.61      -82.33     82.33 o
 -13   9   8       13.24      -22.10     72.60 o
 -11   9   8      635.24      615.66     58.00 o
  -9   9   8        1.29       63.13     65.10 o
  -7   9   8      529.81      533.72     56.82 o
  -5   9   8      372.23      491.64     54.06 o
  -3   9   8     1254.43     1221.07     68.13 o
  -1   9   8      218.14      238.72     53.14 o
   1   9   8      157.22      172.95     56.82 o
   3   9   8      573.83      742.45     66.68 o
   5   9   8        4.93      -28.28     72.08 o
   7   9   8      735.47      751.13     74.31 o
   9   9   8        8.51       47.87     86.81 o
  11   9   8       82.54      160.06     66.55 o
 -22  10   8       58.06      -77.60     89.70 o
 -20  10   8       56.20        0.00     92.33 o
 -18  10   8        3.84       42.09     78.13 o
 -16  10   8      427.63      417.06     65.89 o
 -14  10   8     1364.53     1411.12     83.65 o
 -12  10   8       64.32       41.69     50.51 o
 -10  10   8       23.19       25.25     70.37 o
  -8  10   8     2132.54     2277.07     89.57 o
  -6  10   8     1325.24     1035.35     69.44 o
  -4  10   8        2.54      -65.63     66.55 o
  -2  10   8      611.03      716.41     59.58 o
   0  10   8     2483.36     2532.23    100.75 o
   2  10   8      367.13      343.67     54.32 o
   4  10   8       85.89       69.97     50.64 o
   6  10   8       10.94       -8.81     79.57 o
   8  10   8      191.53      297.77     73.13 o
  10  10   8        7.28      -73.13     90.23 o
 -21  11   8       58.00       88.65     65.50 o
 -19  11   8        1.37       46.03     89.83 o
 -17  11   8       85.00       14.20     92.33 o
 -15  11   8      577.88      601.72     68.13 o
 -13  11   8       48.51       45.64     77.20 o
 -11  11   8       55.49      155.59     51.95 o
  -9  11   8      566.69      552.27     67.60 o
  -7  11   8     1879.59     1897.23     84.18 o
  -5  11   8       16.51      -40.64     70.10 o
  -3  11   8      253.95      173.61     54.45 o
  -1  11   8      503.63      750.08     64.97 o
   1  11   8     1041.17      922.24     75.89 o
   3  11   8        2.17       38.01     69.84 o
   5  11   8        1.14        4.47     71.68 o
   7  11   8      486.28      647.23     79.05 o
   9  11   8      203.83      165.19     70.23 o
 -20  12   8       65.15      122.58     66.29 o
 -18  12   8       45.73       43.93     61.68 o
 -16  12   8        3.42      130.21     56.42 o
 -14  12   8       10.09       27.23     76.15 o
 -12  12   8      286.56      309.74     63.26 o
 -10  12   8      118.62      113.50     56.95 o
  -8  12   8       29.65       24.07     74.31 o
  -6  12   8        1.98      182.29     48.93 o
  -4  12   8      405.68      530.57     64.05 o
  -2  12   8      223.94       68.79     86.28 o
   0  12   8       19.52      -78.26     78.26 o
   2  12   8        2.97       17.49     73.92 o
   4  12   8      235.29      196.50     61.29 o
   6  12   8      147.21      157.83     66.29 o
   8  12   8       10.36       53.00     85.75 o
 -17  13   8       16.96      -68.52     88.38 o
 -15  13   8      105.45      101.54     62.47 o
 -13  13   8      210.08      274.62     66.16 o
 -11  13   8      261.07       51.69     66.02 o
  -9  13   8      467.29      485.32     66.02 o
  -7  13   8      310.20      275.54     66.02 o
  -5  13   8      148.00      112.72     60.24 o
  -3  13   8      396.36      401.28     62.47 o
  -1  13   8      319.78      327.23     64.32 o
   1  13   8        7.07       27.36     76.42 o
   3  13   8       16.85       -4.73     80.89 o
   5  13   8      245.63      265.28     72.08 o
   7  13   8      128.34      164.27     70.76 o
 -16  14   8        4.82      -91.28     91.28 o
 -14  14   8       66.15       94.70     62.74 o
 -12  14   8        3.84       90.49     59.97 o
 -10  14   8       47.91       51.95     84.18 o
  -8  14   8        0.37      -73.78     86.28 o
  -6  14   8       13.23       82.20     55.63 o
  -4  14   8        9.36       61.82     57.21 o
  -2  14   8       37.21       37.09     85.36 o
   0  14   8      172.49      267.39     64.71 o
   2  14   8        0.49      -81.28     81.28 o
   4  14   8        2.67       -7.76     65.24 o
   6  14   8       52.54      -49.58     97.85 o
 -13  15   8       44.16       21.31     88.12 o
 -11  15   8      141.68      143.62     69.18 o
  -9  15   8        7.39       -5.00     84.57 o
  -7  15   8        5.38       98.25     56.95 o
  -5  15   8      123.18      259.23     59.84 o
  -3  15   8      241.32      177.56     71.42 o
  -1  15   8        8.14      -88.52     88.52 o
   1  15   8       14.73      -41.56     84.96 o
   3  15   8      219.08      367.48     69.97 o
 -12  16   8      111.08      178.08     69.44 o
 -10  16   8      138.33       72.86     67.87 o
  -8  16   8       11.11       26.44     87.73 o
  -6  16   8       31.59       10.52     88.38 o
  -4  16   8      229.67      238.98     72.21 o
  -2  16   8       93.47       37.22     94.17 o
   0  16   8        0.82       10.92     82.60 o
 -25   1   9       80.97      140.77     45.15 o
 -23   1   9      301.33      385.38     48.19 o
 -21   1   9       83.32       31.05     59.03 o
 -19   1   9      122.41       71.84     92.79 o
 -17   1   9     1709.78     1666.59     56.73 o
 -15   1   9      874.61     1024.80     45.99 o
 -13   1   9        7.43      -44.49     44.49 o
 -11   1   9     2045.62     1949.75     57.80 o
  -9   1   9     7709.41     7608.38    167.89 o
  -7   1   9     1220.99     1186.63     41.52 o
  -5   1   9       37.07       59.76     30.44 o
  -3   1   9     3180.30     3215.37    117.45 o
  -1   1   9     4185.79     4278.05     70.21 o
   1   1   9      134.53      109.17     29.15 o
   3   1   9        1.75        2.21     41.87 o
   5   1   9     1065.77     1185.47     52.49 o
   7   1   9      761.28      687.85     52.36 o
   9   1   9       10.67       21.84     49.51 o
  11   1   9       12.93      -29.58     67.08 o
  13   1   9       83.80      -31.90     74.02 o
 -24   2   9       84.44       74.61     52.95 o
 -22   2   9        0.46      -21.07     58.81 o
 -20   2   9        1.02       33.03     54.50 o
 -18   2   9      775.36      665.12     46.48 o
 -16   2   9     1499.21     1582.41     55.19 o
 -14   2   9       12.94      -21.64     58.59 o
 -12   2   9       20.54       89.86     30.60 o
 -10   2   9     4850.95     4720.53    334.79 o
  -8   2   9     3281.37     3561.89    240.69 o
  -6   2   9     1371.29     1315.59     42.40 o
  -4   2   9        1.55       10.36     40.50 o
  -2   2   9     8215.92     8242.47    343.28 o
   0   2   9     1242.75     1198.41     44.70 o
   2   2   9      804.80      779.02     46.23 o
   4   2   9      228.81      217.94     36.74 o
   6   2   9     1312.56     1365.81     59.30 o
   8   2   9       10.44       17.50     38.88 o
  10   2   9       22.39       51.30     46.79 o
  12   2   9       55.59        3.37     68.72 o
 -25   3   9        0.53       21.57     94.17 o
 -23   3   9        5.86        0.00     80.10 o
 -21   3   9      238.32      289.75     64.71 o
 -19   3   9      128.46      249.63     57.87 o
 -17   3   9      178.40      211.75     53.79 o
 -15   3   9       84.38       40.90     49.19 o
 -13   3   9     3919.36     3959.92    100.62 o
 -11   3   9      197.09      181.63     50.90 o
  -9   3   9     1981.84     2097.28     72.47 o
  -7   3   9     2479.77     2438.58     75.23 o
  -5   3   9     9803.03    10548.21    139.42 o
  -3   3   9      116.49      142.18     43.53 o
  -1   3   9     1469.60     1500.95     65.89 o
   1   3   9     1822.97     1940.90     77.60 o
   3   3   9     1619.68     1675.22     77.99 o
   5   3   9      240.10      303.16     56.82 o
   7   3   9      111.75      186.11     51.43 o
   9   3   9      299.15      293.96     70.76 o
  11   3   9       81.79       73.00     90.49 o
  13   3   9       23.33      170.06     58.66 o
 -24   4   9       27.74      -72.86     91.67 o
 -22   4   9      217.68       89.30     99.17 o
 -20   4   9      454.07      507.81     69.58 o
 -18   4   9      222.08      288.83     58.13 o
 -16   4   9      315.19      231.48     54.98 o
 -14   4   9     2169.19     2281.15     84.57 o
 -12   4   9     3244.41     3368.19     93.91 o
 -10   4   9       36.99       56.56     62.47 o
  -8   4   9      175.69      259.36     44.19 o
  -6   4   9     3009.16     2780.54     84.96 o
  -4   4   9     3733.70     3662.67     92.46 o
  -2   4   9       38.18       48.14     56.69 o
   0   4   9      202.54      285.93     47.22 o
   2   4   9     4655.90     4462.60    113.24 o
   4   4   9     1443.14     1349.96     71.29 o
   6   4   9        1.20       32.75     47.35 o
   8   4   9       61.48      144.41     52.87 o
  10   4   9      356.76      387.86     75.36 o
  12   4   9      135.86      140.60     66.29 o
 -23   5   9       21.98       40.38     94.43 o
 -21   5   9       52.72      139.42     58.79 o
 -19   5   9        1.12      -79.31     79.31 o
 -17   5   9      102.57      143.62     54.71 o
 -15   5   9       68.26      100.48     49.45 o
 -13   5   9      185.24      210.31     54.19 o
 -11   5   9       59.87      -12.10     67.08 o
  -9   5   9      258.99      302.90     45.24 o
  -7   5   9     2104.74     1984.43     76.28 o
  -5   5   9      686.25      597.51     57.61 o
  -3   5   9       49.43      -54.85     60.76 o
  -1   5   9        4.97        0.00     59.05 o
   1   5   9       67.89      -28.94     72.34 o
   3   5   9        9.69      -24.20     77.20 o
   5   5   9       16.45       49.06     68.66 o
   7   5   9       10.06       33.14     65.24 o
   9   5   9        4.11      -31.96     92.20 o
  11   5   9        6.90      -30.25     98.12 o
 -24   6   9       27.54       59.71     87.07 o
 -22   6   9       72.18      192.29     62.74 o
 -20   6   9      276.27      322.50     64.71 o
 -18   6   9      122.93      177.69     55.63 o
 -16   6   9        6.04      -52.48     77.07 o
 -14   6   9      635.17      566.21     59.58 o
 -12   6   9     1226.00     1218.44     72.08 o
 -10   6   9      161.58      120.08     47.87 o
  -8   6   9     1229.49     1201.47     65.50 o
  -6   6   9     4475.65     4539.02    105.75 o
  -4   6   9      872.49      852.54     58.79 o
  -2   6   9        0.94      -57.61     57.61 o
   0   6   9      752.41      667.35     58.27 o
   2   6   9      804.87      943.42     72.47 o
   4   6   9        0.66      134.81     46.56 o
   6   6   9       11.80        8.15     72.34 o
   8   6   9      345.19      409.70     68.13 o
  10   6   9       90.19       78.78    101.40 o
  12   6   9        8.95      -89.04     89.04 o
 -23   7   9       23.01      -93.91     93.91 o
 -21   7   9      250.70      380.37     64.84 o
 -19   7   9      258.89      314.08     60.24 o
 -17   7   9        2.09      133.89     52.87 o
 -15   7   9      226.20       99.43     54.85 o
 -13   7   9     1973.73     1849.75     80.76 o
 -11   7   9      446.85      387.21     54.19 o
  -9   7   9      104.83      139.94     46.82 o
  -7   7   9     1009.71     1002.21     65.24 o
  -5   7   9     3401.15     3282.31     95.22 o
  -3   7   9       10.01       34.99     60.24 o
  -1   7   9       91.80      120.74     48.14 o
   1   7   9     1675.85     1894.86     84.83 o
   3   7   9     1129.60     1184.63     76.28 o
   5   7   9       31.09       20.25     70.89 o
   7   7   9       13.04      -86.67     86.67 o
   9   7   9      363.11      247.00     79.57 o
  11   7   9       63.96      122.32     59.19 o
 -22   8   9       12.95       68.13     65.89 o
 -20   8   9       37.89      112.72     62.47 o
 -18   8   9      125.48      -22.10     87.86 o
 -16   8   9      417.52      382.73     64.84 o
 -14   8   9      238.03      284.62     55.24 o
 -12   8   9      238.25      189.53     54.98 o
 -10   8   9     1512.99     1586.44     78.39 o
  -8   8   9     1003.50      890.81     62.74 o
  -6   8   9      606.43      702.73     61.16 o
  -4   8   9       86.55       16.57     59.71 o
  -2   8   9     1430.70     1434.00     76.81 o
   0   8   9      188.65      114.43     50.77 o
   2   8   9      589.51      730.22     67.21 o
   4   8   9        0.37       56.95     69.31 o
   6   8   9      622.53      649.86     71.81 o
   8   8   9       49.05        9.60     88.25 o
  10   8   9       38.29      125.87     62.21 o
 -21   9   9        6.13       20.78     90.75 o
 -19   9   9      220.04      306.58     63.00 o
 -17   9   9      550.83      522.54     72.47 o
 -15   9   9      289.63      344.33     60.11 o
 -13   9   9       94.31       -7.76     78.13 o
 -11   9   9      710.76      675.64     65.63 o
  -9   9   9     1908.42     1765.44     85.62 o
  -7   9   9      241.22      154.15     49.58 o
  -5   9   9        5.12       43.80     43.53 o
  -3   9   9     1249.86     1381.92     75.10 o
  -1   9   9     2342.00     2353.09     92.07 o
   1   9   9      144.49       31.04     79.05 o
   3   9   9        0.46       24.73     68.52 o
   5   9   9      250.57      351.96     66.95 o
   7   9   9      201.26       19.20     94.30 o
   9   9   9        0.24      -92.99     92.99 o
 -20  10   9       12.45      -78.13     99.17 o
 -18  10   9       85.82       81.94     84.96 o
 -16  10   9       30.14      -17.89     86.81 o
 -14  10   9        3.03       67.47     77.07 o
 -12  10   9        6.65      -77.60     77.60 o
 -10  10   9      189.10      182.69     56.69 o
  -8  10   9      218.57      165.06     55.50 o
  -6  10   9        0.21      -72.21     72.21 o
  -4  10   9       33.38      -22.49     74.05 o
  -2  10   9      109.08       59.58     60.50 o
   0  10   9      260.76      189.92     55.63 o
   2  10   9        0.91       16.84     48.27 o
   4  10   9       11.43       -8.94     58.27 o
   6  10   9      151.07      191.89     68.66 o
   8  10   9      169.18      228.06     61.42 o
 -19  11   9       13.05       46.95     86.28 o
 -17  11   9       98.06       53.53     64.97 o
 -15  11   9      167.17      -22.89     93.64 o
 -13  11   9       57.02       64.84     56.29 o
 -11  11   9       76.46       12.49     86.41 o
  -9  11   9      244.58      219.12     61.29 o
  -7  11   9       75.39       -3.95     71.15 o
  -5  11   9       37.71        0.00     71.29 o
  -3  11   9      321.76      381.94     63.39 o
  -1  11   9      123.33      190.58     56.82 o
   1  11   9        0.83      -34.59     75.36 o
   3  11   9      120.42       36.56     83.12 o
   5  11   9      261.79      257.79     74.57 o
   7  11   9        8.99      -26.04     90.49 o
 -18  12   9       56.45       82.07     63.53 o
 -16  12   9      241.45      216.09     66.55 o
 -14  12   9       50.82      -88.65     88.65 o
 -12  12   9        7.92       80.76     55.50 o
 -10  12   9      514.32      620.53     69.58 o
  -8  12   9      495.16      469.41     66.02 o
  -6  12   9        0.01       65.37     53.66 o
  -4  12   9      104.34      176.24     60.90 o
  -2  12   9      738.29      976.17     76.28 o
   0  12   9       83.07       44.85     80.49 o
   2  12   9        3.08       -9.34     83.52 o
   4  12   9      178.29      335.25     69.18 o
   6  12   9      218.00      293.69     74.31 o
 -17  13   9       18.99       26.96     92.46 o
 -15  13   9        0.00       20.39     74.71 o
 -13  13   9       72.83       29.20     86.02 o
 -11  13   9        0.09      -32.88     82.73 o
  -9  13   9      118.45      114.29     64.45 o
  -7  13   9        0.29      -84.44     84.44 o
  -5  13   9       85.24       -4.47     87.59 o
  -3  13   9       31.46       64.05     86.28 o
  -1  13   9      120.32      -23.41     87.59 o
   1  13   9       64.92      185.05     58.66 o
   3  13   9      115.27        5.13     97.06 o
   5  13   9       16.45       48.53     97.59 o
 -16  14   9        6.95       49.85     89.57 o
 -14  14   9      184.22      213.99     71.94 o
 -12  14   9      147.72       99.04     64.18 o
 -10  14   9        7.48       73.92     84.96 o
  -8  14   9      135.06      130.73     65.76 o
  -6  14   9      609.18      709.44     84.44 o
  -4  14   9      277.75      326.70     63.66 o
  -2  14   9        5.51       14.73     75.89 o
   0  14   9       19.52        0.00     85.23 o
   2  14   9      156.26      198.07     68.92 o
   4  14   9       48.11       91.54     67.73 o
 -13  15   9       58.98       71.42     90.49 o
 -11  15   9       31.33       10.65     83.78 o
  -9  15   9        0.53       57.21     84.31 o
  -7  15   9        0.24       -5.13     87.99 o
  -5  15   9       49.38       66.81     89.17 o
  -3  15   9       38.70       51.95     88.91 o
  -1  15   9        0.06      -10.65     89.04 o
   1  15   9       15.20      189.53     64.32 o
  -8  16   9        6.27       60.63     90.36 o
  -6  16   9        9.92        0.00     91.01 o
  -4  16   9        5.64       66.16     87.46 o
 -24   0  10       47.90       51.69     65.76 o
 -22   0  10      192.26      105.22     69.84 o
 -20   0  10      683.43      583.04     74.31 o
 -18   0  10      967.06     1193.05     74.57 o
 -16   0  10      131.69      171.64     56.16 o
 -14   0  10        2.15       40.90     44.98 o
 -12   0  10     2353.55     2353.49     82.07 o
 -10   0  10     3819.34     3900.60     98.77 o
  -8   0  10      160.52       51.29     64.32 o
  -6   0  10       91.64      106.40     42.48 o
  -4   0  10     7427.27     7154.63    127.58 o
  -2   0  10      788.38      852.80     61.29 o
   0   0  10     1010.04     1079.02     60.11 o
   2   0  10      284.18      287.38     54.98 o
   4   0  10     1702.75     1687.19     93.12 o
   6   0  10      284.42      229.90     55.24 o
   8   0  10      160.99       54.32     78.39 o
  10   0  10      300.63      299.61     74.57 o
  12   0  10      104.59       35.91     77.07 o
 -25   1  10       24.46      -21.27     64.71 o
 -23   1  10       16.64       35.61     51.34 o
 -21   1  10       21.07       66.11     63.59 o
 -19   1  10      312.39      298.95     44.25 o
 -17   1  10      137.17      192.88     40.60 o
 -15   1  10      370.98      374.26     52.02 o
 -13   1  10      244.69      212.72     54.78 o
 -11   1  10     3745.48     3628.22     70.10 o
  -9   1  10       49.39       68.44     35.45 o
  -7   1  10     1487.38     1433.11     46.36 o
  -5   1  10      564.11      578.98     38.69 o
  -3   1  10     3907.12     3694.66     97.72 o
  -1   1  10       40.92       56.24     33.93 o
   1   1  10      347.99      330.92     71.42 o
   3   1  10      481.31      486.67     46.17 o
   5   1  10      552.94      421.29     64.91 o
   7   1  10      213.97      166.17     41.61 o
   9   1  10      235.74      216.16     43.29 o
  11   1  10       20.54       76.16     68.66 o
 -24   2  10       60.37       83.39     45.41 o
 -22   2  10      135.22      148.88     61.36 o
 -20   2  10       24.21       64.18     54.01 o
 -18   2  10       57.34      -55.66     55.66 o
 -16   2  10      634.21      569.75     44.21 o
 -14   2  10      671.78      726.62     99.69 o
 -12   2  10      122.43       95.44     41.46 o
 -10   2  10      299.35      300.19     36.42 o
  -8   2  10     1908.94     1777.69     51.20 o
  -6   2  10     1440.70     1387.39     47.98 o
  -4   2  10       42.91      121.42     34.27 o
  -2   2  10      235.43      250.37     36.86 o
   0   2  10     1470.80     1422.96     51.01 o
   2   2  10      441.18      404.45     50.57 o
   4   2  10        5.27       60.74     54.40 o
   6   2  10       43.33       69.12     37.09 o
   8   2  10       56.41       81.09     43.40 o
  10   2  10        9.05      -14.63     59.05 o
  12   2  10        1.58      -68.26     80.62 o
 -25   3  10       54.92      -96.01     96.01 o
 -23   3  10       36.44       77.73     62.74 o
 -21   3  10       49.43      -92.46     92.46 o
 -19   3  10      290.03      358.80     62.87 o
 -17   3  10      622.99      600.14     66.55 o
 -15   3  10      307.94      206.89     60.90 o
 -13   3  10      492.58      590.80     55.77 o
 -11   3  10     1800.74     1795.43     74.57 o
  -9   3  10      678.08      700.10     58.00 o
  -7   3  10       39.21       33.93     45.90 o
  -5   3  10     1196.52     1131.50     64.97 o
  -3   3  10     1621.36     1692.05     75.36 o
  -1   3  10      122.19      126.66     49.72 o
   1   3  10      275.53       78.65     85.36 o
   3   3  10      844.44      825.44     70.89 o
   5   3  10      154.13      140.86     56.16 o
   7   3  10        9.93       -8.81     82.73 o
   9   3  10       67.86      259.63     59.05 o
  11   3  10       58.63      152.44     65.63 o
 -24   4  10        0.00       88.12     63.66 o
 -22   4  10       33.60       -9.73     84.70 o
 -20   4  10        6.31      -22.10     74.44 o
 -18   4  10       49.03      -16.18     78.26 o
 -16   4  10      286.04      346.30     59.71 o
 -14   4  10      378.60      513.21     59.84 o
 -12   4  10      149.61      129.81     50.77 o
 -10   4  10       87.75       62.08     70.63 o
  -8   4  10      523.12      507.42     57.34 o
  -6   4  10      109.86      212.81     47.09 o
  -4   4  10      578.49      660.51     60.37 o
  -2   4  10        3.91       12.76     63.26 o
   0   4  10      974.04     1095.20     72.21 o
   2   4  10       55.38       21.70     74.97 o
   4   4  10      193.81      218.86     57.61 o
   6   4  10       14.58      -42.61     74.84 o
   8   4  10       83.06       86.54     69.97 o
  10   4  10        8.33       59.05     60.63 o
 -23   5  10      193.73      149.67     71.94 o
 -21   5  10      209.81       61.16     97.99 o
 -19   5  10        0.76       15.13     53.53 o
 -17   5  10      176.13      140.60     57.74 o
 -15   5  10     2042.02     2165.28     87.86 o
 -13   5  10      552.16      580.28     62.08 o
 -11   5  10      103.56       -6.58     70.76 o
  -9   5  10     1592.84     1603.41     72.73 o
  -7   5  10     6036.50     5872.01    122.05 o
  -5   5  10      246.46      204.52     48.27 o
  -3   5  10      140.05      147.04     45.38 o
  -1   5  10     1724.09     1781.49     84.96 o
   1   5  10     2001.13     2065.45     90.23 o
   3   5  10        6.23      -11.57     72.86 o
   5   5  10        9.54       83.65     49.58 o
   7   5  10      407.34      465.59     76.28 o
   9   5  10      171.87      100.09     71.42 o
  11   5  10        0.59      -92.07     92.07 o
 -24   6  10       42.84       27.62     91.67 o
 -22   6  10      115.60       96.01     64.45 o
 -20   6  10        7.42      -87.46     87.46 o
 -18   6  10        0.26      -55.24     78.52 o
 -16   6  10      359.10      275.67     63.66 o
 -14   6  10      708.57      784.01     65.76 o
 -12   6  10       70.17       52.21     56.95 o
 -10   6  10      133.36       53.53     70.37 o
  -8   6  10     1806.69     1867.11     81.15 o
  -6   6  10     1166.88     1060.08     67.60 o
  -4   6  10      579.28      528.73     57.74 o
  -2   6  10       23.71       -6.84     66.55 o
   0   6  10     1551.43     1405.07     87.46 o
   2   6  10      263.60      211.49     56.56 o
   4   6  10      121.71       41.43     81.54 o
   6   6  10       22.33       22.49     80.76 o
   8   6  10      247.42      399.44     74.84 o
  10   6  10       16.59      -21.44     86.41 o
 -23   7  10       17.69       38.01     89.30 o
 -21   7  10       60.93       44.85     84.96 o
 -19   7  10      138.70      194.66     63.00 o
 -17   7  10       59.94       89.04     55.37 o
 -15   7  10        0.25       11.84     78.39 o
 -13   7  10      151.30      192.02     56.16 o
 -11   7  10      823.97      808.61     67.73 o
  -9   7  10      175.89      165.98     52.87 o
  -7   7  10        2.86       34.20     72.73 o
  -5   7  10      255.83      302.37     50.51 o
  -3   7  10      873.76      658.14     64.45 o
  -1   7  10      128.08       98.91     55.77 o
   1   7  10       24.73      -81.41     81.41 o
   3   7  10       56.20       43.40     51.82 o
   5   7  10      324.33      247.40     64.05 o
   7   7  10       28.29      -14.47     98.77 o
   9   7  10       10.39       15.78     89.96 o
 -22   8  10       68.89       64.32     87.20 o
 -20   8  10      219.23      227.27     66.68 o
 -18   8  10      108.07      148.62     62.08 o
 -16   8  10      126.20      108.64     57.34 o
 -14   8  10      503.09      480.98     62.87 o
 -12   8  10      330.14      257.39     59.71 o
 -10   8  10      173.83      132.44     54.45 o
  -8   8  10      419.23      369.58     59.71 o
  -6   8  10      279.66      244.50     53.53 o
  -4   8  10      201.99      279.09     53.14 o
  -2   8  10      475.53      368.53     62.47 o
   0   8  10      245.21      405.36     59.05 o
   2   8  10       27.40      108.38     47.48 o
   4   8  10       95.25      -66.95     91.80 o
   6   8  10      244.74      197.29     72.73 o
   8   8  10      103.40       83.39     66.81 o
 -21   9  10        0.39      -18.68     65.24 o
 -19   9  10       15.19       59.32     83.91 o
 -17   9  10        7.94      -69.05     84.83 o
 -15   9  10       49.00        8.68     77.34 o
 -13   9  10       39.88       59.45     54.06 o
 -11   9  10       29.45       43.27     54.32 o
  -9   9  10       45.42       -7.63     74.97 o
  -7   9  10      264.92      197.29     57.74 o
  -5   9  10       62.66       15.26     51.69 o
  -3   9  10       35.43       62.34     54.71 o
  -1   9  10      458.48      636.05     65.76 o
   1   9  10       79.18      110.22     54.19 o
   3   9  10      123.76      177.82     65.10 o
   5   9  10        0.18       19.33     83.25 o
   7   9  10       11.59       57.21     93.38 o
 -20  10  10       32.06       85.49     87.46 o
 -18  10  10      282.03     -109.56    112.06 o
 -16  10  10       24.24        9.34     72.73 o
 -14  10  10        8.35        4.47     74.44 o
 -12  10  10      857.65     1015.23     77.34 o
 -10  10  10      837.42      731.54     74.18 o
  -8  10  10        0.38        4.08     70.50 o
  -6  10  10       17.55      112.45     52.35 o
  -4  10  10     1129.25     1169.38     82.33 o
  -2  10  10      633.35      520.31     65.50 o
   0  10  10        0.23      -13.02     70.23 o
   2  10  10       96.00       -4.60     90.36 o
   4  10  10      470.97      428.50     82.33 o
   6  10  10        5.97       62.61     92.07 o
 -19  11  10      145.18      199.39     71.81 o
 -17  11  10       42.08       25.25     58.92 o
 -15  11  10        0.21       66.95     59.84 o
 -13  11  10       81.82      159.54     59.84 o
 -11  11  10      405.88      409.04     65.10 o
  -9  11  10       62.32       58.00     56.03 o
  -7  11  10        7.40       51.03     69.97 o
  -5  11  10      236.91      284.35     66.02 o
  -3  11  10      491.37      442.18     68.92 o
  -1  11  10        0.53      -36.04     77.60 o
   1  11  10       40.19       42.22     81.81 o
   3  11  10      117.47       59.45    100.09 o
   5  11  10      167.22      165.98     69.31 o
 -18  12  10        5.30        0.00     88.91 o
 -16  12  10       74.53      165.33     66.29 o
 -14  12  10       52.61      -92.46     92.46 o
 -12  12  10        0.17       44.98     59.19 o
 -10  12  10        1.85      -85.75     85.75 o
  -8  12  10      108.78      165.46     59.05 o
  -6  12  10       95.75       -9.08     83.39 o
  -4  12  10        1.24       45.77     80.49 o
  -2  12  10        6.83       46.82     55.63 o
   0  12  10       83.17       24.20     88.78 o
   2  12  10      101.80       10.13     90.88 o
   4  12  10        2.44       48.27     88.52 o
 -15  13  10       70.92       63.79     91.15 o
 -13  13  10       61.38      -10.26     97.33 o
 -11  13  10       52.36      -64.18     92.07 o
  -9  13  10      152.55      208.20     65.10 o
  -7  13  10      340.57      477.83     66.81 o
  -5  13  10      212.35      315.92     60.76 o
  -3  13  10       37.05      -39.19     61.29 o
  -1  13  10       30.37      108.38     58.66 o
   1  13  10      102.47      128.24     69.18 o
   3  13  10       58.06      -27.49     97.99 o
 -14  14  10        0.33       44.06     90.75 o
 -12  14  10       20.81      -53.14     87.59 o
 -10  14  10       18.48       36.30     86.28 o
  -8  14  10       40.47       30.78     87.73 o
  -6  14  10       10.04       61.29     89.30 o
  -4  14  10       33.42      -96.01     96.01 o
  -2  14  10        0.00       52.61     88.12 o
   0  14  10        3.82      -65.10     95.88 o
  -9  15  10       16.68      -16.44     96.14 o
  -7  15  10       48.63      -70.63     97.59 o
  -5  15  10        0.82       43.53     80.49 o
  -3  15  10        0.01       11.05     87.99 o
 -25   1  11        7.72       94.16     52.04 o
 -23   1  11       50.75      -29.38    117.19 o
 -21   1  11      423.73      371.16     50.50 o
 -19   1  11      244.17      268.05     45.52 o
 -17   1  11       13.54      -51.31     53.71 o
 -15   1  11      426.47      348.88     43.00 o
 -13   1  11     1355.89     1310.57     57.94 o
 -11   1  11      348.00      354.04     39.11 o
  -9   1  11       43.07        6.23     45.70 o
  -7   1  11     1198.96     1119.85     48.03 o
  -5   1  11     2445.59     2470.86    158.55 o
  -3   1  11      237.40      185.65     36.27 o
  -1   1  11        0.22      -44.67     44.67 o
   1   1  11      592.78      621.04     48.83 o
   3   1  11      515.24      526.44     70.76 o
   5   1  11        3.08      -54.94     55.84 o
   7   1  11       16.22       35.60     56.11 o
   9   1  11      125.00       94.87     83.98 o
 -24   2  11        2.86      -18.82     67.94 o
 -22   2  11       37.73       22.04     61.93 o
 -20   2  11      175.10      229.99     44.65 o
 -18   2  11       22.66      -62.01     62.01 o
 -16   2  11        2.15        7.49     52.39 o
 -14   2  11      780.92      593.52     45.89 o
 -12   2  11     1590.28     1727.77    121.40 o
 -10   2  11       48.44       19.79     49.52 o
  -8   2  11       93.79      160.54     73.06 o
  -6   2  11     2135.12     2099.26    174.40 o
  -4   2  11     1013.12     1020.30     47.38 o
  -2   2  11      281.71      268.91     38.11 o
   0   2  11       30.58       36.79     41.05 o
   2   2  11     1061.93     1214.49     58.04 o
   4   2  11       87.27        8.78     58.26 o
   6   2  11       43.60       69.31     49.04 o
   8   2  11       10.51      106.91     60.57 o
  10   2  11       55.00       91.33    113.31 o
 -23   3  11       28.84       25.91     90.75 o
 -21   3  11        6.85        4.73     80.89 o
 -19   3  11        3.22       -8.68     79.18 o
 -17   3  11      583.95      665.12     69.31 o
 -15   3  11      114.36      207.68     55.50 o
 -13   3  11      372.10      390.49     58.66 o
 -11   3  11      241.35      165.72     54.45 o
  -9   3  11     2322.53     2554.59     90.36 o
  -7   3  11       29.21      101.01     47.48 o
  -5   3  11      225.63      264.89     51.16 o
  -3   3  11      783.31      873.58     65.76 o
  -1   3  11     1317.58     1140.84     79.57 o
   1   3  11       12.88       26.96     77.47 o
   3   3  11      142.24       66.29     87.07 o
   5   3  11      109.06      154.93     59.05 o
   7   3  11       92.59       24.46     90.36 o
   9   3  11       10.22      -69.44     88.52 o
 -24   4  11       93.84       99.17    100.09 o
 -22   4  11       39.33      -70.63     88.91 o
 -20   4  11       32.26      -86.28     86.28 o
 -18   4  11      412.57      271.86     68.79 o
 -16   4  11     1030.96      988.01     78.39 o
 -14   4  11      167.45      226.62     54.06 o
 -12   4  11       42.71       14.34     70.23 o
 -10   4  11     1955.57     1712.04     85.49 o
  -8   4  11     1355.93     1293.14     72.47 o
  -6   4  11      344.05      284.62     56.03 o
  -4   4  11       37.75       69.71     47.61 o
  -2   4  11     1517.47     1704.81     84.04 o
   0   4  11      605.65      486.77     66.55 o
   2   4  11        0.59        0.00     70.63 o
   4   4  11      163.77      318.42     57.74 o
   6   4  11      437.75      388.26     79.44 o
   8   4  11       75.21      -10.39     95.75 o
 -23   5  11        2.67      -98.38     98.38 o
 -21   5  11        1.73      -39.46     87.73 o
 -19   5  11       42.58      -41.04     83.12 o
 -17   5  11        9.26      -67.73     81.15 o
 -15   5  11       51.85       -7.89     78.13 o
 -13   5  11        0.04       14.99     71.02 o
 -11   5  11       15.97       14.47     75.36 o
  -9   5  11       15.69      -77.60     80.23 o
  -7   5  11      496.87      413.51     61.68 o
  -5   5  11      447.66      524.78     59.45 o
  -3   5  11       17.98      -36.56     73.92 o
  -1   5  11       89.66       80.10     86.41 o
   1   5  11       58.30      111.27     51.29 o
   3   5  11       81.46      -60.63     77.73 o
   5   5  11       45.89       74.84     90.62 o
   7   5  11       16.28      -20.25     99.69 o
   9   5  11       11.40      -88.38     96.01 o
 -22   6  11       81.58       52.74     87.33 o
 -20   6  11       30.60      -48.66     81.15 o
 -18   6  11      106.66       51.95     63.00 o
 -16   6  11      248.69      234.11     61.29 o
 -14   6  11       46.98      -27.88     74.84 o
 -12   6  11       56.24       41.82     73.26 o
 -10   6  11      527.59      636.71     63.79 o
  -8   6  11      611.18      516.63     64.97 o
  -6   6  11      341.44      209.78     56.56 o
  -4   6  11      601.38      498.74     64.71 o
  -2   6  11      659.86      630.52     71.68 o
   0   6  11       81.33      129.68     55.24 o
   2   6  11        0.07       68.92     47.87 o
   4   6  11       63.74      -46.16     88.65 o
   6   6  11       71.92      202.15     69.31 o
   8   6  11        2.30      -75.89     85.62 o
 -21   7  11       14.61       88.52     92.72 o
 -19   7  11       39.76      -43.53     86.54 o
 -17   7  11      380.40      272.65     68.52 o
 -15   7  11      273.46      316.18     63.66 o
 -13   7  11        0.44       10.13     51.56 o
 -11   7  11      186.55      184.92     57.21 o
  -9   7  11     1315.57     1213.70     80.89 o
  -7   7  11       86.81       26.57     77.73 o
  -5   7  11       91.68       -7.63     78.91 o
  -3   7  11      484.97      568.45     64.84 o
  -1   7  11      713.20      747.98     71.29 o
   1   7  11        4.23       43.27     66.68 o
   3   7  11        0.35       32.22     79.97 o
   5   7  11      252.37      348.80     74.84 o
   7   7  11       75.90       72.21     65.24 o
 -22   8  11       50.45       44.72     96.01 o
 -20   8  11      116.99      158.09     71.02 o
 -18   8  11       14.21       82.20     61.68 o
 -16   8  11       24.82      129.42     56.56 o
 -14   8  11      215.60      170.19     63.53 o
 -12   8  11      139.26      268.70     56.03 o
 -10   8  11      146.82       16.05     86.81 o
  -8   8  11       17.87       13.94     48.93 o
  -6   8  11      675.99      736.14     70.23 o
  -4   8  11      238.58      127.58     57.34 o
  -2   8  11      253.65      355.64     62.47 o
   0   8  11       22.69       39.46     73.13 o
   2   8  11      278.19      166.64     71.68 o
   4   8  11       11.26      -44.46     89.30 o
   6   8  11       57.65       21.18     95.22 o
 -21   9  11       40.88       16.70     69.18 o
 -19   9  11       75.63       62.34     98.51 o
 -17   9  11       30.20        9.73     85.49 o
 -15   9  11      127.04       85.36     60.90 o
 -13   9  11      734.07      725.35     75.23 o
 -11   9  11      348.56      196.23     64.97 o
  -9   9  11        1.56       69.05     50.37 o
  -7   9  11      200.77      272.78     58.40 o
  -5   9  11      740.34      733.90     71.55 o
  -3   9  11      155.63       17.23     82.86 o
  -1   9  11        6.30       51.43     53.27 o
   1   9  11      192.90      143.10     65.76 o
   3   9  11      350.10      248.58     77.20 o
   5   9  11       31.43      -21.18     87.59 o
 -20  10  11       17.33       66.95     92.72 o
 -18  10  11        0.26       52.35     84.83 o
 -16  10  11        9.73        9.86     80.76 o
 -14  10  11       57.71      108.64     57.21 o
 -12  10  11       26.85       59.19     83.52 o
 -10  10  11        0.17      -88.12     88.12 o
  -8  10  11        0.52       30.78     76.15 o
  -6  10  11       76.04      -30.78     89.30 o
  -4  10  11       88.46       22.36     86.02 o
  -2  10  11        1.63       73.65     74.44 o
   0  10  11       21.66       81.41     82.86 o
   2  10  11       19.79      -10.13     98.51 o
   4  10  11       53.29       56.16     65.37 o
 -17  11  11       31.82       66.55     64.58 o
 -15  11  11       21.88      -25.38     84.31 o
 -13  11  11       88.17       21.96     64.58 o
 -11  11  11       74.26       82.73     61.55 o
  -9  11  11       18.07       13.94     77.60 o
  -7  11  11       85.31      134.15     57.08 o
  -5  11  11       79.56       67.60     62.61 o
  -3  11  11        0.27       -9.47     80.62 o
  -1  11  11       21.99      -24.59     82.86 o
   1  11  11      111.62     -106.14    106.14 o
   3  11  11        9.31        5.39     94.96 o
 -16  12  11        3.72        0.00     92.46 o
 -14  12  11      108.05       86.15     68.66 o
 -12  12  11      154.34      128.76     65.89 o
 -10  12  11        6.27        0.00     81.15 o
  -8  12  11       46.66      114.95     60.76 o
  -6  12  11      278.58      485.19     68.39 o
  -4  12  11       59.73       59.71     61.16 o
  -2  12  11        0.40      -20.39     86.02 o
   0  12  11       63.89      129.55     68.66 o
   2  12  11      130.49      149.41     73.92 o
 -13  13  11       23.91       18.94     68.00 o
 -11  13  11        0.05       -5.26     84.44 o
  -9  13  11       65.48      -36.30     97.59 o
  -7  13  11        2.72      -62.08     93.12 o
  -5  13  11      115.34      140.73     67.21 o
  -3  13  11        1.15      -98.25     98.25 o
  -1  13  11       42.35       -5.52     94.57 o
 -10  14  11       85.43      240.43     70.50 o
  -8  14  11       97.77       65.76     96.67 o
  -6  14  11       49.83       71.29     65.89 o
  -4  14  11       48.84       91.67     69.18 o
 -24   0  12       26.08       -2.76     67.34 o
 -22   0  12      241.66      352.88     68.52 o
 -20   0  12      293.09      172.16     71.94 o
 -18   0  12       29.33       -4.34     83.25 o
 -16   0  12      506.96      467.70     66.68 o
 -14   0  12     1413.81     1366.79     84.70 o
 -12   0  12        3.93      -58.92     72.86 o
 -10   0  12       77.91      164.93     48.01 o
  -8   0  12     1670.41     1437.82     79.44 o
  -6   0  12     1281.03     1177.93     77.07 o
  -4   0  12       19.21      -68.79     68.79 o
  -2   0  12       11.21      -75.36     75.36 o
   0   0  12      471.04      592.91     76.15 o
   2   0  12       89.02       -4.34     82.60 o
   4   0  12       11.77      -69.71     83.39 o
   6   0  12       14.99       65.50     59.58 o
   8   0  12      195.16      219.12     80.89 o
 -23   1  12       48.00       67.14     51.78 o
 -21   1  12        3.81       32.44     63.42 o
 -19   1  12       99.11       67.97     51.01 o
 -17   1  12        6.25      -31.41     72.27 o
 -15   1  12      462.75      457.76     71.02 o
 -13   1  12       33.75      120.27     36.83 o
 -11   1  12       99.54      123.27     35.82 o
  -9   1  12      254.24      274.29     39.39 o
  -7   1  12     1048.75      964.43     51.23 o
  -5   1  12        1.38      -20.28     48.43 o
  -3   1  12      252.78      180.98     42.28 o
  -1   1  12      342.14      317.02     45.52 o
   1   1  12      671.66      556.15     52.98 o
   3   1  12        2.78       48.91     43.23 o
   5   1  12       16.37       46.69     48.53 o
   7   1  12       37.42       13.30     71.02 o
 -24   2  12        9.21       62.65     82.86 o
 -22   2  12       28.05       30.51     63.78 o
 -20   2  12      104.13       25.14     52.05 o
 -18   2  12      101.66      163.48     45.90 o
 -16   2  12       47.70      -37.95     57.95 o
 -14   2  12       59.45       11.72     54.59 o
 -12   2  12      347.88      326.21     40.55 o
 -10   2  12      532.10      492.91     44.27 o
  -8   2  12       78.39       45.67     56.09 o
  -6   2  12       70.85       46.96    130.73 o
  -4   2  12      474.49      429.06     43.66 o
  -2   2  12      287.12      179.65     41.99 o
   0   2  12       40.38       56.47     68.59 o
   2   2  12       53.21       18.25     45.75 o
   4   2  12       90.70       32.95     64.82 o
   6   2  12       40.36      -58.94    152.50 o
   8   2  12        0.37       16.57     67.98 o
 -23   3  12       43.76      -16.05     91.28 o
 -21   3  12       60.34      113.64     60.76 o
 -19   3  12       49.89       18.28     88.12 o
 -17   3  12      126.49      126.26     59.05 o
 -15   3  12      431.17      561.34     63.00 o
 -13   3  12      299.51      215.83     62.74 o
 -11   3  12      141.58       82.07     84.04 o
  -9   3  12      502.00      550.30     60.76 o
  -7   3  12      384.50      374.19     60.50 o
  -5   3  12       22.10       63.39     73.00 o
  -3   3  12      124.86       80.89     61.95 o
  -1   3  12      373.15       92.86     99.30 o
   1   3  12      101.86      109.16     60.11 o
   3   3  12       27.97      -68.79     83.65 o
   5   3  12       68.94       91.41     64.97 o
   7   3  12       46.24       58.92     96.14 o
 -22   4  12       14.68       54.85     62.74 o
 -20   4  12        3.04       43.53     61.03 o
 -18   4  12       49.31       27.09     86.94 o
 -16   4  12        0.14       -8.42     74.57 o
 -14   4  12       21.51       28.15     72.47 o
 -12   4  12      129.72       54.19     88.52 o
 -10   4  12      295.80      337.75     61.29 o
  -8   4  12      108.74      151.65     55.24 o
  -6   4  12      203.26      201.89     55.24 o
  -4   4  12      218.64       30.91     90.49 o
  -2   4  12       75.24      -60.24     88.38 o
   0   4  12      139.87       25.38     89.17 o
   2   4  12        2.59       44.98     77.73 o
   4   4  12      146.02      174.01     68.00 o
   6   4  12        0.19      117.32     58.40 o
 -23   5  12       10.56       -8.29     64.45 o
 -21   5  12       43.97      -20.52     87.20 o
 -19   5  12      312.81      245.42     71.94 o
 -17   5  12      178.46      283.57     62.34 o
 -15   5  12        0.59      120.34     53.14 o
 -13   5  12      209.73      183.87     60.63 o
 -11   5  12     1266.21     1228.30     81.81 o
  -9   5  12      211.63      179.27     57.21 o
  -7   5  12        4.84       53.92     67.73 o
  -5   5  12      660.07      777.70     70.10 o
  -3   5  12     1223.66     1312.87     88.52 o
  -1   5  12       23.48      -80.49     80.49 o
   1   5  12        7.38       62.47     71.15 o
   3   5  12      205.64      331.05     71.55 o
   5   5  12      143.20      273.83     68.92 o
   7   5  12        0.20       22.10     96.41 o
 -22   6  12        2.05      -81.68     95.62 o
 -20   6  12       74.59      174.53     63.66 o
 -18   6  12      182.28      276.86     64.97 o
 -16   6  12        0.22      -84.44     84.44 o
 -14   6  12       15.31       59.58     78.13 o
 -12   6  12      366.77      264.36     64.97 o
 -10   6  12      364.58      282.51     63.53 o
  -8   6  12       87.03      -19.86     79.18 o
  -6   6  12       11.71      -48.14     74.05 o
  -4   6  12      480.72      485.72     70.89 o
  -2   6  12      135.10      -51.03     89.57 o
   0   6  12       62.62       73.65     52.87 o
   2   6  12        0.33       76.28     84.83 o
   4   6  12      136.52       40.77    106.93 o
   6   6  12       24.98       32.88     93.12 o
 -21   7  12       44.30       54.32    109.43 o
 -19   7  12        3.09       30.51     85.23 o
 -17   7  12       31.35      -85.89     85.89 o
 -15   7  12      191.47      244.90     62.34 o
 -13   7  12       40.38       84.83     58.00 o
 -11   7  12        2.14       -4.21     73.92 o
  -9   7  12       81.43       27.09     57.87 o
  -7   7  12      373.82      341.83     65.89 o
  -5   7  12      100.23      112.06     59.05 o
  -3   7  12        7.82      -82.99     82.99 o
  -1   7  12       18.26      -45.38     83.39 o
   1   7  12      192.46      155.20     63.53 o
   3   7  12       23.69      -35.51     98.51 o
   5   7  12        6.95      -91.41     91.41 o
 -20   8  12       34.27       59.58     64.84 o
 -18   8  12      155.99      139.94     67.73 o
 -16   8  12      123.94      159.14     59.05 o
 -14   8  12       95.33      -23.02     90.49 o
 -12   8  12      193.83      102.59     62.87 o
 -10   8  12      106.14      124.42     60.90 o
  -8   8  12       47.67      151.78     55.37 o
  -6   8  12      157.86      172.43     61.68 o
  -4   8  12      166.69      196.10     59.19 o
  -2   8  12       24.82       59.97     77.47 o
   0   8  12       14.94       57.87     87.59 o
   2   8  12       91.04       35.64     93.38 o
   4   8  12       50.56       10.78     97.72 o
 -19   9  12        1.00      -91.01     91.01 o
 -17   9  12        5.40      105.35     58.66 o
 -15   9  12       17.82       -9.86     88.78 o
 -13   9  12        2.76       -9.47     87.07 o
 -11   9  12      106.06       -4.60     86.41 o
  -9   9  12       10.87       31.83     82.60 o
  -7   9  12       20.25       40.90     79.05 o
  -5   9  12       33.78      -82.86     85.10 o
  -3   9  12       38.99      -51.95     82.73 o
  -1   9  12        5.66       63.66     58.66 o
   1   9  12        3.31      215.83     63.92 o
   3   9  12       43.43     -100.35    100.35 o
 -18  10  12        0.00      -99.83     99.83 o
 -16  10  12      122.53       68.00     68.13 o
 -14  10  12      169.51       65.24     96.93 o
 -12  10  12       15.46        9.73     82.07 o
 -10  10  12       48.33      133.89     60.11 o
  -8  10  12      394.23      370.50     71.94 o
  -6  10  12      177.39       81.28     90.62 o
  -4  10  12        8.04       53.53     83.39 o
  -2  10  12       39.15      143.10     59.19 o
   0  10  12      375.61      355.38     79.31 o
   2  10  12       61.52       49.45     89.70 o
 -17  11  12       23.78      -67.08     97.72 o
 -15  11  12      107.94      -16.05     98.51 o
 -13  11  12       44.29      -92.99     92.99 o
 -11  11  12        4.29      -10.13     77.99 o
  -9  11  12       27.64       99.96     61.95 o
  -7  11  12      224.40      262.26     67.47 o
  -5  11  12       31.46       80.89     58.79 o
  -3  11  12        6.32       51.69     75.76 o
  -1  11  12       24.45      -92.59     92.59 o
   1  11  12       63.23       78.26     70.63 o
 -14  12  12        1.98       74.44     65.63 o
 -12  12  12       35.07       53.66     89.83 o
 -10  12  12       42.51      150.46     59.71 o
  -8  12  12        0.33       18.41     61.03 o
  -6  12  12        3.60      -10.52     94.70 o
  -4  12  12       24.56      120.74     59.32 o
  -2  12  12       45.33        5.52     67.34 o
 -11  13  12       47.53       83.91     68.52 o
  -9  13  12       34.11       33.14     90.88 o
  -7  13  12       56.45       49.85     93.38 o
  -5  13  12       67.98       97.85     65.24 o
 -23   1  13       25.94       61.70     67.32 o
 -21   1  13       38.27      -15.83     63.52 o
 -19   1  13      137.95      156.36     46.21 o
 -17   1  13      225.49      155.37     47.89 o
 -15   1  13      146.63      254.44     58.79 o
 -13   1  13       37.27        6.19     45.76 o
 -11   1  13      138.34        0.89     58.49 o
  -9   1  13      545.14      499.29     47.38 o
  -7   1  13      196.02      117.61     52.87 o
  -5   1  13       21.18      -56.15     56.15 o
  -3   1  13      276.43      229.10     99.10 o
  -1   1  13      309.83      287.02     50.22 o
   1   1  13       11.12       59.27     45.14 o
   3   1  13        4.33        3.49     49.98 o
   5   1  13       53.46       72.24     69.35 o
 -22   2  13       13.30       47.16     51.11 o
 -20   2  13        6.11       44.73     59.33 o
 -18   2  13       64.05       33.08     60.21 o
 -16   2  13      353.56      389.64     97.13 o
 -14   2  13        1.42      -59.36     59.36 o
 -12   2  13       15.13      -34.59     57.35 o
 -10   2  13      627.92      623.49     62.34 o
  -8   2  13      467.99      373.88     46.95 o
  -6   2  13       99.92       47.47     49.78 o
  -4   2  13        0.49       28.94    119.95 o
  -2   2  13      489.65      499.41     51.22 o
   0   2  13      102.90      -61.61     61.61 o
   2   2  13       18.08      -16.85     59.40 o
   4   2  13        9.04       47.21     51.19 o
 -21   3  13       62.16       72.86     95.62 o
 -19   3  13       35.27      124.16     59.19 o
 -17   3  13       29.47      -82.60     87.07 o
 -15   3  13       17.85       61.16     81.68 o
 -13   3  13      377.07      361.82     68.26 o
 -11   3  13       32.11      -84.57     84.57 o
  -9   3  13       90.85       -4.08     86.15 o
  -7   3  13       69.49       16.31     81.68 o
  -5   3  13      650.03      631.18     71.55 o
  -3   3  13       58.74       56.03     85.23 o
  -1   3  13       32.48       83.39     59.71 o
   1   3  13       69.73       61.95     93.51 o
   3   3  13      118.74       96.54     99.04 o
   5   3  13        5.00      -49.06     94.96 o
 -22   4  13       68.22      161.38     67.60 o
 -20   4  13      122.84      102.19     66.68 o
 -18   4  13       30.57       48.01     59.19 o
 -16   4  13       33.96       18.28     79.83 o
 -14   4  13      525.18      556.74     71.29 o
 -12   4  13      553.69      531.49     72.08 o
 -10   4  13       18.16       56.42     53.14 o
  -8   4  13       55.86       54.19     77.86 o
  -6   4  13      332.57      327.10     67.73 o
  -4   4  13       26.63        4.34     84.96 o
  -2   4  13       29.83       63.00     56.69 o
   0   4  13       13.71       47.35     80.89 o
   2   4  13      144.38      148.23     70.37 o
   4   4  13       80.96      -53.66     93.25 o
 -21   5  13       11.16      -48.66     91.28 o
 -19   5  13        4.26       78.65     63.79 o
 -17   5  13        4.06      -71.94     83.52 o
 -15   5  13        0.82       22.89     80.76 o
 -13   5  13        2.13        2.24     60.50 o
 -11   5  13       10.27      -38.80     80.76 o
  -9   5  13        4.76       55.50     51.03 o
  -7   5  13        0.59       68.66     79.18 o
  -5   5  13      299.89      253.58     70.89 o
  -3   5  13      281.69      189.66     64.45 o
  -1   5  13        0.18      -86.28     86.28 o
   1   5  13        0.36      -14.86     91.54 o
   3   5  13       13.68      -68.79    100.22 o
 -20   6  13       90.63      -42.88    103.11 o
 -18   6  13       50.30      -91.01     91.01 o
 -16   6  13       14.60      -89.17     89.17 o
 -14   6  13       66.26       41.56     86.41 o
 -12   6  13      112.01      -22.36     90.62 o
 -10   6  13       20.22      -17.62     86.02 o
  -8   6  13       30.68       19.86     56.69 o
  -6   6  13      330.88      224.77     75.36 o
  -4   6  13      310.70      339.86     67.08 o
  -2   6  13       39.10        4.73     78.78 o
   0   6  13       57.00      -89.44     89.44 o
   2   6  13       86.09      102.33     73.65 o
 -19   7  13       81.41      146.91     66.81 o
 -17   7  13        4.14      -15.26     89.04 o
 -15   7  13       34.26      138.23     58.40 o
 -13   7  13      348.05      246.21     70.63 o
 -11   7  13       85.73        4.60     84.96 o
  -9   7  13        8.47      -27.23     77.99 o
  -7   7  13      141.58      269.49     65.63 o
  -5   7  13      287.14      250.95     68.26 o
  -3   7  13        0.15       43.14     79.18 o
  -1   7  13        3.62        5.00     90.75 o
   1   7  13       90.34       78.65    101.54 o
   3   7  13       56.71      -66.68     96.28 o
 -18   8  13       39.53      152.96     62.87 o
 -16   8  13       33.31      120.34     63.92 o
 -14   8  13        2.39       -9.86     62.34 o
 -12   8  13       14.52        7.23     56.56 o
 -10   8  13       47.70       23.67     89.70 o
  -8   8  13       77.73       99.17     61.42 o
  -6   8  13       18.80      -43.01     84.70 o
  -4   8  13        2.40      -68.39     79.97 o
  -2   8  13      115.93       90.88     96.67 o
   0   8  13       11.25      -52.74     96.14 o
   2   8  13       39.01      -38.93     96.14 o
 -17   9  13      132.76      244.11     69.44 o
 -15   9  13       80.97       20.78     89.96 o
 -13   9  13        3.44      -20.25     81.41 o
 -11   9  13      123.66      185.71     62.61 o
  -9   9  13      359.22      417.59     74.44 o
  -7   9  13       68.99       96.14     62.08 o
  -5   9  13        1.27      -25.12     84.31 o
  -3   9  13       40.17      -36.04     87.20 o
  -1   9  13      190.26      227.27     72.73 o
 -16  10  13       11.05        0.00     60.11 o
 -14  10  13        2.00        5.39     91.67 o
 -12  10  13        0.95      -39.06     63.26 o
 -10  10  13        8.05      -99.04     99.04 o
  -8  10  13       18.94      -10.26     97.06 o
  -6  10  13        3.32       72.47     58.66 o
  -4  10  13        0.41       -5.26     81.68 o
  -2  10  13        4.23     -100.88    100.88 o
 -13  11  13       11.31       38.54     91.54 o
 -11  11  13       24.08       26.96     92.46 o
  -9  11  13       40.84       64.32     91.94 o
  -7  11  13        3.85       26.96     82.20 o
  -5  11  13        5.03      -81.94     86.15 o
 -20   0  14      138.37       84.18    102.85 o
 -18   0  14      493.22      552.66     79.31 o
 -16   0  14       37.74       71.29     61.55 o
 -14   0  14        0.82      -36.56     82.86 o
 -12   0  14      445.10      352.88     69.71 o
 -10   0  14      290.09      401.81     64.32 o
  -8   0  14       36.54      -57.48     83.12 o
  -6   0  14        0.01      -79.44     79.44 o
  -4   0  14      407.50      441.92     73.00 o
  -2   0  14      191.78      185.45     66.95 o
   0   0  14       18.36        5.13     85.23 o
   2   0  14        6.63      -21.44     92.46 o
 -21   1  14        1.61       36.31     57.08 o
 -19   1  14       13.09      -66.49     66.49 o
 -17   1  14        0.12       23.16     51.22 o
 -15   1  14       19.16      -18.47     59.76 o
 -13   1  14        6.01       15.94     41.89 o
 -11   1  14      194.75      208.45     45.57 o
  -9   1  14       53.18       13.58     50.14 o
  -7   1  14       15.11       46.19     67.01 o
  -5   1  14       33.01       38.93     60.45 o
  -3   1  14      123.87       80.28     50.31 o
  -1   1  14        0.00       29.80     59.87 o
   1   1  14        0.07        7.56     48.94 o
   3   1  14       55.27       35.03     66.68 o
 -20   2  14       25.75      154.51     80.95 o
 -18   2  14       12.81      -44.89     62.09 o
 -16   2  14       41.62       17.04     74.31 o
 -14   2  14      108.92       86.45     71.68 o
 -12   2  14       22.04       58.59     60.36 o
 -10   2  14       14.60      -18.90     95.95 o
  -8   2  14      156.11       21.92     51.62 o
  -6   2  14      141.93      145.55     44.08 o
  -4   2  14       19.59       69.55     50.43 o
  -2   2  14       11.25      121.88     52.21 o
   0   2  14       55.63       33.78     63.66 o
   2   2  14       56.02        5.74     65.10 o
 -21   3  14       16.64      -38.67    101.14 o
 -19   3  14       33.10      -31.30     88.52 o
 -17   3  14       55.51      -74.44     99.04 o
 -15   3  14       58.80       61.82     63.92 o
 -13   3  14      117.78      177.82     63.39 o
 -11   3  14      145.72       59.05     87.59 o
  -9   3  14       83.94      124.29     60.37 o
  -7   3  14       67.33       91.15     63.26 o
  -5   3  14       54.45      153.75     56.16 o
  -3   3  14       27.81        9.60     94.70 o
  -1   3  14       20.95      -80.62     93.38 o
   1   3  14       21.04       55.77     69.97 o
 -20   4  14        0.83       16.31     97.59 o
 -18   4  14       16.48      -10.26     92.59 o
 -16   4  14        8.71       44.32     82.33 o
 -14   4  14       85.85        4.73     97.72 o
 -12   4  14        4.86       27.88     79.70 o
 -10   4  14       21.31       18.41     83.25 o
  -8   4  14      123.66       23.02     92.99 o
  -6   4  14       26.00       28.01     85.75 o
  -4   4  14      122.69      158.75     64.58 o
  -2   4  14        4.89      -49.98     84.31 o
   0   4  14       58.14       34.06     70.37 o
   2   4  14        0.26      102.59     69.31 o
 -19   5  14        7.73      134.81     61.42 o
 -17   5  14       30.71       15.39     87.73 o
 -15   5  14      212.86      252.00     68.39 o
 -13   5  14       89.50        0.00     91.15 o
 -11   5  14        0.57      -33.01     79.97 o
  -9   5  14       83.19       75.23     88.25 o
  -7   5  14      385.76      312.89     75.89 o
  -5   5  14       65.29      135.47     58.13 o
  -3   5  14        0.28      -89.70     89.70 o
  -1   5  14       99.15      -46.95    100.22 o
   1   5  14      117.92      107.06     71.29 o
 -18   6  14        0.50       64.58     93.25 o
 -16   6  14       66.09      152.17     64.05 o
 -14   6  14       95.97      109.69     67.60 o
 -12   6  14        1.18       24.33     78.26 o
 -10   6  14        2.57      -83.39     83.39 o
  -8   6  14       99.10      169.27     63.13 o
  -6   6  14       72.64       63.79     64.32 o
  -4   6  14        8.05       80.62     84.31 o
  -2   6  14        2.39       -5.26     93.91 o
   0   6  14       41.42       16.44    100.75 o
 -17   7  14       13.05       27.09     89.70 o
 -15   7  14        0.20      -46.95     90.75 o
 -13   7  14       21.48       10.13     64.45 o
 -11   7  14       63.24       49.98     92.07 o
  -9   7  14       22.73      -10.00     84.04 o
  -7   7  14        0.18      -89.70     89.70 o
  -5   7  14       16.43       66.42     86.94 o
  -3   7  14       75.52      -73.78    102.19 o
  -1   7  14       11.33       93.25     98.51 o
 -16   8  14       62.81      112.06     66.29 o
 -14   8  14       45.66       42.48     93.91 o
 -12   8  14       47.35      -72.73     99.04 o
 -10   8  14       67.02      115.74     60.63 o
  -8   8  14       37.57       87.59     62.34 o
  -6   8  14        7.13      -95.88     95.88 o
  -4   8  14        9.59      -21.44     89.17 o
  -2   8  14       46.90      -66.42     96.80 o
 -15   9  14        6.87       77.99     85.49 o
 -13   9  14        0.22      135.73     62.87 o
 -11   9  14       13.83       40.11     66.68 o
  -9   9  14       12.31       53.27     61.68 o
  -7   9  14       45.13       75.23     85.62 o
  -5   9  14        0.67       60.11     87.73 o
 -10  10  14       85.96      -61.03     94.30 o
  -8  10  14       11.63       44.46     67.21 o
 -19   1  15       68.52       39.80     70.40 o
 -17   1  15       34.28       55.34     54.38 o
 -15   1  15       22.03       38.18     60.06 o
 -13   1  15      124.06      103.34     65.76 o
 -11   1  15       71.35      160.10     43.90 o
  -9   1  15        0.68       34.20     62.63 o
  -7   1  15       46.45       29.42     60.34 o
  -5   1  15      145.97      140.96     50.17 o
  -3   1  15       28.29      -64.54     64.54 o
  -1   1  15        3.61      -53.63     67.26 o
 -18   2  15        0.01      -67.83     67.83 o
 -16   2  15        2.32        0.62     85.62 o
 -14   2  15      101.17       84.06     99.50 o
 -12   2  15      114.15       98.90     69.38 o
 -10   2  15        1.73      -61.05     61.05 o
  -8   2  15        1.51       18.47     50.64 o
  -6   2  15      115.69       41.88     73.06 o
  -4   2  15       31.80      -45.46     96.01 o
  -2   2  15        3.91        4.88     64.23 o
 -19   3  15        1.12       44.59     88.91 o
 -17   3  15       49.61       72.21     66.95 o
 -15   3  15       17.16      -51.69     94.17 o
 -13   3  15       12.71     -104.82    104.82 o
 -11   3  15        1.76      -86.02     86.02 o
  -9   3  15      131.73      234.51     69.31 o
  -7   3  15       12.10      123.63     61.95 o
  -5   3  15       25.51       46.56     91.67 o
  -3   3  15       38.70       90.88     63.66 o
  -1   3  15      124.58      -16.70    108.90 o
 -18   4  15       48.19       44.32     95.22 o
 -16   4  15       78.93      111.93     67.87 o
 -14   4  15       27.56      -95.88     95.88 o
 -12   4  15       44.30      106.93     65.37 o
 -10   4  15      141.21       58.27     71.94 o
  -8   4  15      113.37       50.90    100.22 o
  -6   4  15       15.22       15.52     92.86 o
  -4   4  15        0.79      -53.27     91.67 o
  -2   4  15        0.59      -55.37     98.91 o
 -17   5  15        8.60       44.19     96.01 o
 -15   5  15        3.67       -5.39     88.65 o
 -13   5  15        8.20       39.19     61.29 o
 -11   5  15        6.70      -25.91     85.10 o
  -9   5  15        5.71      -56.82     87.86 o
  -7   5  15        0.54        0.00     94.96 o
  -5   5  15        0.04      -48.14     92.20 o
  -3   5  15       46.24       49.72     98.91 o
 -16   6  15       42.71      -38.80    102.46 o
 -14   6  15        9.24       16.18     87.33 o
 -12   6  15        1.25      -42.48     89.96 o
 -10   6  15       34.08       79.31     92.07 o
  -8   6  15       30.17       31.83     93.91 o
  -6   6  15        0.88      113.50     61.42 o
  -4   6  15       42.94        5.52     96.28 o
 -13   7  15        0.31       -5.52     93.12 o
 -11   7  15       37.82       68.00     67.34 o
  -9   7  15       90.43      -54.32     93.51 o
  -7   7  15        6.18       11.05     92.59 o
 -16   0  16      150.76      117.06     73.13 o
 -14   0  16      108.96      269.49     67.47 o
 -12   0  16        5.04       86.02     90.88 o
 -10   0  16        3.89     -100.48    100.48 o
  -8   0  16       50.66      -10.78     97.20 o
  -6   0  16       24.12      -71.81     98.25 o
 -15   1  16        7.41      -70.27     70.27 o
 -13   1  16        7.18       52.65     51.29 o
 -11   1  16        9.85       24.97     50.41 o
  -9   1  16        3.45      -69.50     69.50 o
  -7   1  16       77.82        1.92     70.58 o
 -14   2  16        1.29       90.94     53.04 o
 -12   2  16       25.04        7.98     69.46 o
 -10   2  16       27.77      -14.67     83.85 o
  -8   2  16        6.75       -2.94    136.46 o
  -6   2  16        6.94       10.21     69.39 o
 -13   3  16       33.33       33.01     92.46 o
 -11   3  16       22.22      -54.58     95.88 o
  -9   3  16       26.14       21.96     97.46 o
  -7   3  16       35.77       38.93     98.38 o
 -12   4  16       21.51       16.70     97.59 o
 -10   4  16       13.45       72.08     99.96 o
 
